# Supplementary material for: 7,7-Dimethyl-3,3,4a-tris­(3-methyl­but-2-en­yl)-4a,5,6,7-tetra­hydro-2H-chromene-2,4(3H)-dione
Source: Acta Crystallogr Sect E Struct Rep Online. 2009 Jul 4;65(Pt 8):o1751. doi: 10.1107/S1600536809025021 (PMC2977115; doi:10.1107/S1600536809025021)
Supplement: Supplementary file 1 [file e-65-o1751-sup1.cif]

##############################################################################
###                                                                        ###
###        Electronic paper (Acta Crystallographica Section E)             ###
###                                                                        ###
##############################################################################
#                                                                            #
# This CIF contains the data in a paper accepted for publication in Acta     #
# Crystallographica Section E. It conforms to the requirements of Notes      #
# for Authors for Section E, and has been peer reviewed under the auspices   #
# of the IUCr Commission on Journals.                                        #
#                                                                            #
# Full details of the Crystallographic Information File format               #
# are given in the paper "The Crystallographic Information File (CIF):       #
# a New Standard Archive File for Crystallography" by S. R. Hall, F. H.      #
# Allen and I. D. Brown [Acta Cryst. (1991), A47, 655-685].                  #
#                                                                            #
# The current version of the core CIF dictionary is obtainable from          #
# ftp://ftp.iucr.org/pub/cif_core.dic. The current version number is 2.4.    #
#                                                                            #
# Software is freely available for graphical display of the structure(s) in  #
# this CIF.  For information consult the CIF home page http://www.iucr.org/  #
# cif/home.html                                                              #
#                                                                            #
# This file may be used for bona fide research purposes within the           #
# scientific community so long as proper attribution is given to the journal # 
# article from which it was obtained.                                        #
#                                                                            #
##############################################################################
                                             
data_I
_audit_creation_method     SHELXL-97
_chemical_name_systematic
;
7,7-Dimethyl-3,3,4a-tris(3-methylbut-2-enyl)-4a,5,6,7-tetrahydro-2<i>H</i>-
chromene-2,4(3<i>H</i>)-dione
;
_chemical_name_common     ?
_chemical_formula_moiety     'C26 H38 O3'
_chemical_formula_sum     'C26 H38 O3'
_chemical_formula_iupac     'C26 H38 O3'
_chemical_formula_weight     398.56
_chemical_melting_point     ?
_symmetry_cell_setting     triclinic
_symmetry_space_group_name_H-M     'P -1'
_symmetry_space_group_name_Hall     '-P 1'
loop_
    _symmetry_equiv_pos_as_xyz
    'x, y, z'
    '-x, -y, -z'
_cell_length_a     9.534(2)
_cell_length_b     11.753(3)
_cell_length_c     11.994(2)
_cell_angle_alpha     77.862(13)
_cell_angle_beta     78.325(12)
_cell_angle_gamma     66.427(9)
_cell_volume     1193.7(5)
_cell_formula_units_Z     2
_cell_measurement_reflns_used     14072
_cell_measurement_theta_min     3.11
_cell_measurement_theta_max     25.03
_cell_measurement_temperature     173.0(10)
_exptl_crystal_description     block
_exptl_crystal_colour     'light yellow'
_exptl_crystal_size_max     0.50
_exptl_crystal_size_mid     0.27
_exptl_crystal_size_min     0.04
_exptl_crystal_density_diffrn     1.109
_exptl_crystal_density_meas     ?
_exptl_crystal_density_method     'not measured'
_exptl_crystal_F_000     436
_exptl_absorpt_coefficient_mu     0.070
_exptl_absorpt_correction_type     none
_exptl_absorpt_process_details     ?
_exptl_absorpt_correction_T_min     ?
_exptl_absorpt_correction_T_max     ?
_exptl_special_details
;
;
_diffrn_ambient_temperature     173.0(10)
_diffrn_radiation_type     MoK\a
_diffrn_radiation_wavelength     0.71073
_diffrn_radiation_source     'fine-focus sealed tube'
_diffrn_radiation_monochromator     graphite
_diffrn_measurement_device_type     'Nonius KappaCCD'
_diffrn_measurement_method
;
415 frames via \w-rotation (\D\w = 2%) and two times 20 s per frame
(four sets at different \k-angles)
;
_diffrn_detector_area_resol_mean     '19 vertical, 18 horizontal'
_diffrn_reflns_number     14072
_diffrn_reflns_av_R_equivalents     0.078
_diffrn_reflns_av_sigmaI/netI     0.3033
_diffrn_reflns_theta_min     3.11
_diffrn_reflns_theta_max     25.03
_diffrn_reflns_theta_full     25.03
_diffrn_measured_fraction_theta_max     0.981
_diffrn_measured_fraction_theta_full     0.981
_diffrn_reflns_limit_h_min     -11
_diffrn_reflns_limit_h_max     11
_diffrn_reflns_limit_k_min     -12
_diffrn_reflns_limit_k_max     13
_diffrn_reflns_limit_l_min     -13
_diffrn_reflns_limit_l_max     14
_diffrn_standards_number     ?
_diffrn_standards_interval_count     ?
_diffrn_standards_interval_time     ?
_diffrn_standards_decay_%     0
_refine_special_details
;
Refinement of <i>F</i>^2^ against ALL reflections. The weighted <i>R</i>-factor
<i>wR</i> and goodness of fit <i>S</i> are based on <i>F</i>^2^, conventional
<i>R</i>-factors <i>R</i> are based on <i>F</i>, with <i>F</i> set to zero for
negative <i>F</i>^2^. The threshold expression of <i>F</i>^2^ >
\s(<i>F</i>^2^) is used only for calculating <i>R</i>-factors(gt) <i>etc</i>.
and is not relevant to the choice of reflections for refinement.
<i>R</i>-factors based on <i>F</i>^2^ are statistically about twice as large
as those based on <i>F</i>, and <i>R</i>- factors based on ALL data will be
even larger.
;
_reflns_number_total     4134
_reflns_number_gt     1323
_reflns_threshold_expression     I>2\s(I)
_refine_ls_structure_factor_coef     Fsqd
_refine_ls_matrix_type     full
_refine_ls_R_factor_all     0.1665
_refine_ls_R_factor_gt     0.0363
_refine_ls_wR_factor_gt     0.0727
_refine_ls_wR_factor_ref     0.1117
_refine_ls_goodness_of_fit_ref     1.020
_refine_ls_restrained_S_all     1.020
_refine_ls_number_reflns     4134
_refine_ls_number_parameters     280
_refine_ls_number_restraints     0
_refine_ls_hydrogen_treatment     constr
_refine_ls_weighting_scheme     calc
_refine_ls_weighting_details
; calc
w= {exp[6.80(sin\q/\l)^2^]}/[\s^2^(Fo^2^)]
;
_atom_sites_solution_hydrogens     geom
_atom_sites_solution_primary     direct
_atom_sites_solution_secondary     difmap
_refine_ls_shift/su_max     0.000
_refine_ls_shift/su_mean     0.000
_refine_diff_density_max     0.106
_refine_diff_density_min     -0.103
_refine_ls_extinction_method     none
_refine_ls_extinction_coef     ?
loop_
    _atom_type_symbol
    _atom_type_description
    _atom_type_scat_dispersion_real
    _atom_type_scat_dispersion_imag
    _atom_type_scat_source
    'C' 'C' 0.0033 0.0016
                         'International Tables Vol C Tables 4.2.6.8 and 6.1.1.4'
    'H' 'H' 0.0000 0.0000
                         'International Tables Vol C Tables 4.2.6.8 and 6.1.1.4'
    'O' 'O' 0.0106 0.0060
                         'International Tables Vol C Tables 4.2.6.8 and 6.1.1.4'
_computing_data_collection     'COLLECT (Nonius, 1998)'
_computing_cell_refinement
;
DENZO and SCALEPACK (Otwinowski & Minor, 1997)
;
_computing_data_reduction
;
DENZO and SCALEPACK (Otwinowski & Minor, 1997)
;
_computing_structure_solution     'SHELXS97 (Sheldrick, 2008)'
_computing_structure_refinement     'SHELXL97 (Sheldrick, 2008)'
_computing_molecular_graphics     'SHELXTL-Plus (Sheldrick, 2008)'
_computing_publication_material
;
SHELXL97 (Sheldrick, 2008) and PLATON (Spek, 2009)
;
loop_
    _atom_site_type_symbol
    _atom_site_label
    _atom_site_fract_x
    _atom_site_fract_y
    _atom_site_fract_z
    _atom_site_U_iso_or_equiv
    _atom_site_adp_type
    _atom_site_calc_flag
    _atom_site_refinement_flags
    _atom_site_occupancy
    _atom_site_disorder_assembly
    _atom_site_disorder_group
    O O1 0.4586(2) 0.12777(19) -0.11632(17) 0.0438(6) Uani d . 1 . .
    O O2 0.2943(3) 0.5220(2) 0.00396(18) 0.0507(6) Uani d . 1 . .
    O O3 0.1723(2) 0.3951(2) 0.08269(17) 0.0443(6) Uani d . 1 . .
    C C1 0.4204(4) 0.3126(3) -0.0442(2) 0.0372(8) Uani d . 1 . .
    C C2 0.3690(4) 0.2119(3) -0.0635(2) 0.0386(8) Uani d . 1 . .
    C C3 0.2036(3) 0.2213(3) -0.0182(3) 0.0394(8) Uani d . 1 . .
    C C4 0.1504(4) 0.2817(3) 0.0889(3) 0.0392(8) Uani d . 1 . .
    C C6 0.2921(4) 0.4184(3) 0.0126(3) 0.0426(9) Uani d . 1 . .
    C C7 0.1940(4) 0.0910(3) 0.0104(3) 0.0472(9) Uani d . 1 . .
    H H7A 0.2001 0.0604 -0.0620 0.057 Uiso calc R 1 . .
    H H7B 0.2831 0.0320 0.0498 0.057 Uiso calc R 1 . .
    C C8 0.0452(4) 0.0929(3) 0.0869(3) 0.0530(10) Uani d . 1 . .
    H H8A 0.0406 0.0085 0.0988 0.064 Uiso calc R 1 . .
    H H8B -0.0438 0.1524 0.0476 0.064 Uiso calc R 1 . .
    C C9 0.0324(4) 0.1315(3) 0.2045(3) 0.0510(9) Uani d . 1 . .
    C C10 0.0782(4) 0.2443(3) 0.1852(3) 0.0443(8) Uani d . 1 . .
    H H10A 0.0527 0.2909 0.2471 0.053 Uiso calc R 1 . .
    C C11 0.4951(4) 0.3655(3) -0.1577(2) 0.0455(9) Uani d . 1 . .
    H H11A 0.5402 0.4215 -0.1405 0.055 Uiso calc R 1 . .
    H H11B 0.5809 0.2949 -0.1908 0.055 Uiso calc R 1 . .
    C C12 0.3886(4) 0.4374(3) -0.2471(3) 0.0474(9) Uani d . 1 . .
    H H12A 0.3095 0.5145 -0.2298 0.057 Uiso calc R 1 . .
    C C13 0.3937(4) 0.4043(3) -0.3474(3) 0.0541(10) Uani d . 1 . .
    C C14 0.5093(4) 0.2854(3) -0.3914(3) 0.0681(12) Uani d . 1 . .
    H H14A 0.5716 0.2319 -0.3308 0.102 Uiso calc R 1 . .
    H H14B 0.5769 0.3068 -0.4585 0.102 Uiso calc R 1 . .
    H H14C 0.4543 0.2404 -0.4135 0.102 Uiso calc R 1 . .
    C C15 0.2786(4) 0.4871(3) -0.4286(3) 0.0691(12) Uani d . 1 . .
    H H15A 0.2106 0.5635 -0.3958 0.104 Uiso calc R 1 . .
    H H15B 0.2168 0.4420 -0.4400 0.104 Uiso calc R 1 . .
    H H15C 0.3338 0.5097 -0.5027 0.104 Uiso calc R 1 . .
    C C21 0.5472(3) 0.2483(3) 0.0391(2) 0.0411(8) Uani d . 1 . .
    H H21A 0.6433 0.1969 -0.0051 0.049 Uiso calc R 1 . .
    H H21B 0.5685 0.3152 0.0624 0.049 Uiso calc R 1 . .
    C C22 0.5124(3) 0.1669(3) 0.1455(3) 0.0399(8) Uani d . 1 . .
    H H22A 0.5189 0.0868 0.1354 0.048 Uiso calc R 1 . .
    C C23 0.4738(4) 0.1926(3) 0.2516(3) 0.0417(8) Uani d . 1 . .
    C C24 0.4434(4) 0.3177(3) 0.2852(3) 0.0564(10) Uani d . 1 . .
    H H24A 0.4566 0.3760 0.2161 0.085 Uiso calc R 1 . .
    H H24B 0.5163 0.3071 0.3372 0.085 Uiso calc R 1 . .
    H H24C 0.3376 0.3513 0.3242 0.085 Uiso calc R 1 . .
    C C25 0.4543(4) 0.0965(3) 0.3513(3) 0.0584(10) Uani d . 1 . .
    H H25A 0.4790 0.0171 0.3236 0.088 Uiso calc R 1 . .
    H H25B 0.3473 0.1258 0.3888 0.088 Uiso calc R 1 . .
    H H25C 0.5239 0.0839 0.4066 0.088 Uiso calc R 1 . .
    C C31 0.1015(4) 0.3067(3) -0.1133(2) 0.0476(9) Uani d . 1 . .
    H H31A -0.0082 0.3225 -0.0828 0.057 Uiso calc R 1 . .
    H H31B 0.1141 0.3885 -0.1306 0.057 Uiso calc R 1 . .
    C C32 0.1389(4) 0.2524(3) -0.2233(3) 0.0529(10) Uani d . 1 A .
    H H32A 0.2407 0.1933 -0.2390 0.064 Uiso calc R 1 . .
    C C33 0.0465(4) 0.2776(3) -0.2995(3) 0.0473(9) Uani d . 1 . .
    C C34 0.0995(4) 0.2205(3) -0.4097(3) 0.0587(10) Uani d . 1 A .
    H H34A 0.2051 0.1584 -0.4084 0.088 Uiso calc R 1 . .
    H H34B 0.0970 0.2866 -0.4754 0.088 Uiso calc R 1 . .
    H H34C 0.0307 0.1795 -0.4166 0.088 Uiso calc R 1 . .
    C C35 -0.1086(10) 0.3876(7) -0.2954(8) 0.060(2) Uani d P 0.67 A 1
    H H35A -0.1338 0.4175 -0.2207 0.091 Uiso calc PR 0.67 A 1
    H H35B -0.1890 0.3602 -0.3059 0.091 Uiso calc PR 0.67 A 1
    H H35C -0.1025 0.4557 -0.3569 0.091 Uiso calc PR 0.67 A 1
    C C35' -0.124(2) 0.3261(15) -0.273(2) 0.074(6) Uani d P 0.33 A 2
    H H35D -0.1603 0.2575 -0.2658 0.111 Uiso calc PR 0.33 A 2
    H H35E -0.1692 0.3918 -0.3352 0.111 Uiso calc PR 0.33 A 2
    H H35F -0.1550 0.3610 -0.2005 0.111 Uiso calc PR 0.33 A 2
    C C41 -0.1364(4) 0.1687(4) 0.2621(3) 0.0694(11) Uani d . 1 . .
    H H41A -0.1462 0.1968 0.3357 0.104 Uiso calc R 1 . .
    H H41B -0.1669 0.0961 0.2756 0.104 Uiso calc R 1 . .
    H H41C -0.2035 0.2369 0.2117 0.104 Uiso calc R 1 . .
    C C42 0.1373(4) 0.0236(3) 0.2825(3) 0.0659(11) Uani d . 1 . .
    H H42A 0.2441 -0.0021 0.2444 0.099 Uiso calc R 1 . .
    H H42B 0.1039 -0.0475 0.2974 0.099 Uiso calc R 1 . .
    H H42C 0.1311 0.0515 0.3554 0.099 Uiso calc R 1 . .
loop_
    _atom_site_aniso_label
    _atom_site_aniso_U_11
    _atom_site_aniso_U_22
    _atom_site_aniso_U_33
    _atom_site_aniso_U_12
    _atom_site_aniso_U_13
    _atom_site_aniso_U_23
    O1 0.0398(14) 0.0366(14) 0.0521(14) -0.0077(11) -0.0051(11) -0.0148(11)
    O2 0.0497(15) 0.0371(15) 0.0653(16) -0.0125(12) -0.0087(12) -0.0139(12)
    O3 0.0433(15) 0.0355(14) 0.0523(14) -0.0116(12) -0.0008(12) -0.0143(11)
    C1 0.038(2) 0.036(2) 0.0391(18) -0.0108(17) -0.0070(16) -0.0122(16)
    C2 0.044(2) 0.034(2) 0.0362(19) -0.0085(18) -0.0121(16) -0.0057(16)
    C3 0.035(2) 0.036(2) 0.0446(19) -0.0058(17) -0.0098(16) -0.0094(16)
    C4 0.037(2) 0.033(2) 0.048(2) -0.0101(17) -0.0093(17) -0.0093(17)
    C6 0.044(2) 0.037(2) 0.048(2) -0.0129(18) -0.0111(18) -0.0096(17)
    C7 0.040(2) 0.040(2) 0.064(2) -0.0118(17) -0.0118(18) -0.0128(18)
    C8 0.040(2) 0.047(2) 0.077(3) -0.0190(18) -0.0073(19) -0.015(2)
    C9 0.039(2) 0.053(2) 0.066(2) -0.0235(19) -0.0032(19) -0.010(2)
    C10 0.036(2) 0.046(2) 0.046(2) -0.0101(17) -0.0059(17) -0.0082(17)
    C11 0.049(2) 0.040(2) 0.047(2) -0.0147(18) -0.0057(17) -0.0087(17)
    C12 0.058(2) 0.036(2) 0.046(2) -0.0153(18) -0.0088(18) -0.0029(17)
    C13 0.073(3) 0.048(2) 0.046(2) -0.028(2) -0.0129(19) -0.0014(18)
    C14 0.092(3) 0.059(3) 0.053(2) -0.025(2) -0.008(2) -0.017(2)
    C15 0.093(3) 0.062(3) 0.054(2) -0.026(2) -0.031(2) 0.004(2)
    C21 0.036(2) 0.042(2) 0.046(2) -0.0108(17) -0.0068(16) -0.0115(17)
    C22 0.037(2) 0.035(2) 0.045(2) -0.0099(16) -0.0079(16) -0.0056(17)
    C23 0.039(2) 0.041(2) 0.043(2) -0.0098(17) -0.0073(16) -0.0086(17)
    C24 0.065(3) 0.054(2) 0.051(2) -0.019(2) -0.0064(19) -0.0158(18)
    C25 0.063(3) 0.058(3) 0.051(2) -0.019(2) -0.0108(19) -0.0045(19)
    C31 0.040(2) 0.048(2) 0.051(2) -0.0079(17) -0.0101(17) -0.0118(18)
    C32 0.036(2) 0.064(3) 0.053(2) -0.0066(18) -0.0073(18) -0.0204(19)
    C33 0.040(2) 0.054(2) 0.049(2) -0.0168(18) -0.0026(17) -0.0143(18)
    C34 0.058(3) 0.066(3) 0.052(2) -0.021(2) -0.0042(19) -0.016(2)
    C35 0.051(5) 0.072(7) 0.054(4) -0.009(5) -0.016(3) -0.018(5)
    C35' 0.055(10) 0.060(13) 0.120(17) -0.015(10) -0.024(9) -0.043(12)
    C41 0.053(3) 0.076(3) 0.089(3) -0.034(2) 0.005(2) -0.025(2)
    C42 0.061(3) 0.060(3) 0.072(3) -0.024(2) -0.010(2) 0.006(2)
_geom_special_details
;
All e.s.d.'s (except the e.s.d. in the dihedral angle between two l.s. planes)
are estimated using the full covariance matrix. The cell e.s.d.'s are taken
into account individually in the estimation of e.s.d.'s in distances, angles
and torsion angles; correlations between e.s.d.'s in cell parameters are only
used when they are defined by crystal symmetry. An approximate (isotropic)
treatment of cell e.s.d.'s is used for estimating e.s.d.'s involving l.s.
planes.
;
loop_
    _geom_bond_atom_site_label_1
    _geom_bond_atom_site_label_2
    _geom_bond_site_symmetry_2
    _geom_bond_distance
    _geom_bond_publ_flag
    O1 C2 . 1.216(3) ?
    O2 C6 . 1.207(3) ?
    O3 C6 . 1.361(4) ?
    O3 C4 . 1.413(3) ?
    C1 C2 . 1.523(4) ?
    C1 C6 . 1.519(4) ?
    C1 C11 . 1.534(4) ?
    C1 C21 . 1.572(4) ?
    C2 C3 . 1.527(4) ?
    C3 C4 . 1.498(4) ?
    C3 C7 . 1.533(4) ?
    C3 C31 . 1.563(4) ?
    C4 C10 . 1.307(4) ?
    C7 C8 . 1.520(4) ?
    C7 H7A . 0.9900 ?
    C7 H7B . 0.9900 ?
    C8 C9 . 1.539(4) ?
    C8 H8A . 0.9900 ?
    C8 H8B . 0.9900 ?
    C9 C10 . 1.514(4) ?
    C9 C42 . 1.532(4) ?
    C9 C41 . 1.541(4) ?
    C10 H10A . 0.9500 ?
    C11 C12 . 1.506(4) ?
    C11 H11A . 0.9900 ?
    C11 H11B . 0.9900 ?
    C12 C13 . 1.327(4) ?
    C12 H12A . 0.9500 ?
    C13 C15 . 1.510(4) ?
    C13 C14 . 1.513(5) ?
    C14 H14A . 0.9800 ?
    C14 H14B . 0.9800 ?
    C14 H14C . 0.9800 ?
    C15 H15A . 0.9800 ?
    C15 H15B . 0.9800 ?
    C15 H15C . 0.9800 ?
    C21 C22 . 1.491(4) ?
    C21 H21A . 0.9900 ?
    C21 H21B . 0.9900 ?
    C22 C23 . 1.316(4) ?
    C22 H22A . 0.9500 ?
    C23 C25 . 1.499(4) ?
    C23 C24 . 1.506(4) ?
    C24 H24A . 0.9800 ?
    C24 H24B . 0.9800 ?
    C24 H24C . 0.9800 ?
    C25 H25A . 0.9800 ?
    C25 H25B . 0.9800 ?
    C25 H25C . 0.9800 ?
    C31 C32 . 1.502(4) ?
    C31 H31A . 0.9900 ?
    C31 H31B . 0.9900 ?
    C32 C33 . 1.305(4) ?
    C32 H32A . 0.9500 ?
    C33 C35 . 1.526(9) ?
    C33 C34 . 1.511(4) ?
    C33 C35' . 1.48(2) ?
    C34 H34A . 0.9800 ?
    C34 H34B . 0.9800 ?
    C34 H34C . 0.9800 ?
    C35 H35A . 0.9800 ?
    C35 H35B . 0.9800 ?
    C35 H35C . 0.9800 ?
    C35' H35D . 0.9800 ?
    C35' H35E . 0.9800 ?
    C35' H35F . 0.9800 ?
    C41 H41A . 0.9800 ?
    C41 H41B . 0.9800 ?
    C41 H41C . 0.9800 ?
    C42 H42A . 0.9800 ?
    C42 H42B . 0.9800 ?
    C42 H42C . 0.9800 ?
loop_
    _geom_angle_atom_site_label_1
    _geom_angle_atom_site_label_2
    _geom_angle_atom_site_label_3
    _geom_angle_site_symmetry_1
    _geom_angle_site_symmetry_3
    _geom_angle
    _geom_angle_publ_flag
    C6 O3 C4 . . 121.5(3) ?
    C2 C1 C6 . . 113.8(3) ?
    C2 C1 C11 . . 110.5(2) ?
    C6 C1 C11 . . 110.3(3) ?
    C2 C1 C21 . . 107.5(2) ?
    C6 C1 C21 . . 106.9(2) ?
    C11 C1 C21 . . 107.5(2) ?
    O1 C2 C1 . . 119.7(3) ?
    O1 C2 C3 . . 121.5(3) ?
    C1 C2 C3 . . 118.8(3) ?
    C4 C3 C2 . . 109.1(2) ?
    C4 C3 C7 . . 108.7(3) ?
    C2 C3 C7 . . 110.9(2) ?
    C4 C3 C31 . . 109.3(2) ?
    C2 C3 C31 . . 106.9(3) ?
    C7 C3 C31 . . 111.7(2) ?
    C10 C4 O3 . . 116.7(3) ?
    C10 C4 C3 . . 126.7(3) ?
    O3 C4 C3 . . 116.5(3) ?
    O2 C6 O3 . . 117.3(3) ?
    O2 C6 C1 . . 123.3(3) ?
    O3 C6 C1 . . 119.2(3) ?
    C8 C7 C3 . . 111.9(3) ?
    C8 C7 H7A . . 109.2 ?
    C3 C7 H7A . . 109.2 ?
    C8 C7 H7B . . 109.2 ?
    C3 C7 H7B . . 109.2 ?
    H7A C7 H7B . . 107.9 ?
    C7 C8 C9 . . 112.3(2) ?
    C7 C8 H8A . . 109.2 ?
    C9 C8 H8A . . 109.2 ?
    C7 C8 H8B . . 109.2 ?
    C9 C8 H8B . . 109.2 ?
    H8A C8 H8B . . 107.9 ?
    C10 C9 C42 . . 110.0(3) ?
    C10 C9 C41 . . 108.8(3) ?
    C42 C9 C41 . . 109.6(3) ?
    C10 C9 C8 . . 108.4(3) ?
    C42 C9 C8 . . 110.9(3) ?
    C41 C9 C8 . . 109.1(3) ?
    C4 C10 C9 . . 124.3(3) ?
    C4 C10 H10A . . 117.8 ?
    C9 C10 H10A . . 117.8 ?
    C12 C11 C1 . . 115.5(3) ?
    C12 C11 H11A . . 108.4 ?
    C1 C11 H11A . . 108.4 ?
    C12 C11 H11B . . 108.4 ?
    C1 C11 H11B . . 108.4 ?
    H11A C11 H11B . . 107.5 ?
    C13 C12 C11 . . 126.8(3) ?
    C13 C12 H12A . . 116.6 ?
    C11 C12 H12A . . 116.6 ?
    C12 C13 C15 . . 120.6(3) ?
    C12 C13 C14 . . 125.2(3) ?
    C15 C13 C14 . . 114.2(3) ?
    C13 C14 H14A . . 109.5 ?
    C13 C14 H14B . . 109.5 ?
    H14A C14 H14B . . 109.5 ?
    C13 C14 H14C . . 109.5 ?
    H14A C14 H14C . . 109.5 ?
    H14B C14 H14C . . 109.5 ?
    C13 C15 H15A . . 109.5 ?
    C13 C15 H15B . . 109.5 ?
    H15A C15 H15B . . 109.5 ?
    C13 C15 H15C . . 109.5 ?
    H15A C15 H15C . . 109.5 ?
    H15B C15 H15C . . 109.5 ?
    C22 C21 C1 . . 117.3(3) ?
    C22 C21 H21A . . 108.0 ?
    C1 C21 H21A . . 108.0 ?
    C22 C21 H21B . . 108.0 ?
    C1 C21 H21B . . 108.0 ?
    H21A C21 H21B . . 107.2 ?
    C23 C22 C21 . . 127.8(3) ?
    C23 C22 H22A . . 116.1 ?
    C21 C22 H22A . . 116.1 ?
    C22 C23 C25 . . 121.5(3) ?
    C22 C23 C24 . . 124.6(3) ?
    C25 C23 C24 . . 113.9(3) ?
    C23 C24 H24A . . 109.5 ?
    C23 C24 H24B . . 109.5 ?
    H24A C24 H24B . . 109.5 ?
    C23 C24 H24C . . 109.5 ?
    H24A C24 H24C . . 109.5 ?
    H24B C24 H24C . . 109.5 ?
    C23 C25 H25A . . 109.5 ?
    C23 C25 H25B . . 109.5 ?
    H25A C25 H25B . . 109.5 ?
    C23 C25 H25C . . 109.5 ?
    H25A C25 H25C . . 109.5 ?
    H25B C25 H25C . . 109.5 ?
    C32 C31 C3 . . 114.1(3) ?
    C32 C31 H31A . . 108.7 ?
    C3 C31 H31A . . 108.7 ?
    C32 C31 H31B . . 108.7 ?
    C3 C31 H31B . . 108.7 ?
    H31A C31 H31B . . 107.6 ?
    C33 C32 C31 . . 127.0(3) ?
    C33 C32 H32A . . 116.5 ?
    C31 C32 H32A . . 116.5 ?
    C32 C33 C35 . . 121.1(4) ?
    C32 C33 C34 . . 122.2(3) ?
    C35 C33 C34 . . 115.4(4) ?
    C32 C33 C35' . . 123.6(9) ?
    C34 C33 C35' . . 111.2(8) ?
    C33 C34 H34A . . 109.5 ?
    C33 C34 H34B . . 109.5 ?
    H34A C34 H34B . . 109.5 ?
    C33 C34 H34C . . 109.5 ?
    H34A C34 H34C . . 109.5 ?
    H34B C34 H34C . . 109.5 ?
    C33 C35 H35A . . 109.5 ?
    C33 C35 H35B . . 109.5 ?
    C33 C35 H35C . . 109.5 ?
    C33 C35' H35D . . 109.5 ?
    C33 C35' H35E . . 109.5 ?
    H35D C35' H35E . . 109.5 ?
    C33 C35' H35F . . 109.5 ?
    H35D C35' H35F . . 109.5 ?
    H35E C35' H35F . . 109.5 ?
    C9 C41 H41A . . 109.5 ?
    C9 C41 H41B . . 109.5 ?
    H41A C41 H41B . . 109.5 ?
    C9 C41 H41C . . 109.5 ?
    H41A C41 H41C . . 109.5 ?
    H41B C41 H41C . . 109.5 ?
    C9 C42 H42A . . 109.5 ?
    C9 C42 H42B . . 109.5 ?
    H42A C42 H42B . . 109.5 ?
    C9 C42 H42C . . 109.5 ?
    H42A C42 H42C . . 109.5 ?
    H42B C42 H42C . . 109.5 ?
loop_
    _geom_torsion_atom_site_label_1
    _geom_torsion_atom_site_label_2
    _geom_torsion_atom_site_label_3
    _geom_torsion_atom_site_label_4
    _geom_torsion_site_symmetry_1
    _geom_torsion_site_symmetry_2
    _geom_torsion_site_symmetry_3
    _geom_torsion_site_symmetry_4
    _geom_torsion
    _geom_torsion_publ_flag
    C6 C1 C2 O1 . . . . 174.3(3) ?
    C11 C1 C2 O1 . . . . 49.6(4) ?
    C21 C1 C2 O1 . . . . -67.4(3) ?
    C6 C1 C2 C3 . . . . -4.2(4) ?
    C11 C1 C2 C3 . . . . -128.9(3) ?
    C21 C1 C2 C3 . . . . 114.1(3) ?
    O1 C2 C3 C4 . . . . 149.8(3) ?
    C1 C2 C3 C4 . . . . -31.7(4) ?
    O1 C2 C3 C7 . . . . 30.1(4) ?
    C1 C2 C3 C7 . . . . -151.5(3) ?
    O1 C2 C3 C31 . . . . -92.0(3) ?
    C1 C2 C3 C31 . . . . 86.5(3) ?
    C6 O3 C4 C10 . . . . 153.2(3) ?
    C6 O3 C4 C3 . . . . -30.6(4) ?
    C2 C3 C4 C10 . . . . -134.2(3) ?
    C7 C3 C4 C10 . . . . -13.0(4) ?
    C31 C3 C4 C10 . . . . 109.2(4) ?
    C2 C3 C4 O3 . . . . 50.1(3) ?
    C7 C3 C4 O3 . . . . 171.2(2) ?
    C31 C3 C4 O3 . . . . -66.6(3) ?
    C4 O3 C6 O2 . . . . 173.1(3) ?
    C4 O3 C6 C1 . . . . -10.8(4) ?
    C2 C1 C6 O2 . . . . -156.6(3) ?
    C11 C1 C6 O2 . . . . -31.8(4) ?
    C21 C1 C6 O2 . . . . 84.8(4) ?
    C2 C1 C6 O3 . . . . 27.5(4) ?
    C11 C1 C6 O3 . . . . 152.3(2) ?
    C21 C1 C6 O3 . . . . -91.1(3) ?
    C4 C3 C7 C8 . . . . 43.2(3) ?
    C2 C3 C7 C8 . . . . 163.2(2) ?
    C31 C3 C7 C8 . . . . -77.5(3) ?
    C3 C7 C8 C9 . . . . -62.6(4) ?
    C7 C8 C9 C10 . . . . 45.2(4) ?
    C7 C8 C9 C42 . . . . -75.7(4) ?
    C7 C8 C9 C41 . . . . 163.6(3) ?
    O3 C4 C10 C9 . . . . 174.7(3) ?
    C3 C4 C10 C9 . . . . -1.0(5) ?
    C42 C9 C10 C4 . . . . 106.6(4) ?
    C41 C9 C10 C4 . . . . -133.3(3) ?
    C8 C9 C10 C4 . . . . -14.8(4) ?
    C2 C1 C11 C12 . . . . 66.1(3) ?
    C6 C1 C11 C12 . . . . -60.6(3) ?
    C21 C1 C11 C12 . . . . -176.8(3) ?
    C1 C11 C12 C13 . . . . -113.0(4) ?
    C11 C12 C13 C15 . . . . -179.7(3) ?
    C11 C12 C13 C14 . . . . 0.3(6) ?
    C2 C1 C21 C22 . . . . -48.5(4) ?
    C6 C1 C21 C22 . . . . 74.2(3) ?
    C11 C1 C21 C22 . . . . -167.4(3) ?
    C1 C21 C22 C23 . . . . -104.8(4) ?
    C21 C22 C23 C25 . . . . -175.1(3) ?
    C21 C22 C23 C24 . . . . 5.7(5) ?
    C4 C3 C31 C32 . . . . -177.0(3) ?
    C2 C3 C31 C32 . . . . 64.9(3) ?
    C7 C3 C31 C32 . . . . -56.6(4) ?
    C3 C31 C32 C33 . . . . 155.0(3) ?
    C31 C32 C33 C35 . . . . 11.5(7) ?
    C31 C32 C33 C34 . . . . 177.5(3) ?
    C31 C32 C33 C35' . . . . -24.0(9) ?
data_global
_journal_date_recd_electronic     2009-06-22
_journal_date_accepted     2009-06-29
_journal_name_full     'Acta Crystallographica, Section E'
_journal_year     2009
_journal_volume     65
_journal_issue      8
_journal_page_first     o1751
_journal_page_last     o1751
_journal_paper_category     QO
_journal_coeditor_code     HB5012
_publ_contact_author_name     'Dr. Hans Preut'
_publ_contact_author_address
;       Fachbereich Chemie
 Technische Universit\"at Dortmund
 Otto-Hahn-Strasse 6
 44221 Dortmund
 Germany
;
_publ_contact_author_email     'hans.preut@udo.edu'
_publ_contact_author_fax     '49-231-755-5574'
_publ_contact_author_phone     '49-231-755-3813'
_publ_section_title
;\
7,7-Dimethyl-3,3,4a-tris(3-methylbut-2-enyl)-4a,5,6,7-tetrahydro-2<i>H</i>-\
chromene-2,4(3<i>H</i>)-dione
;
loop_
    _publ_author_name
    _publ_author_footnote
    _publ_author_address
    'M\"ows, Katrin' .
;      Fakult\"at Chemie
       Technische Universit\"at Dortmund
       Otto-Hahn-Strasse 6
       44221 Dortmund
       Germany
       and
       Institut f\"ur Organische Chemie
       Fakult\"at Chemie
       Universit\"at Stuttgart
       Pfaffenwaldring 55
       70569 Stuttgart
       Germany
;
    'Sch\"urmann, Markus' .
;      Fakult\"at Chemie
       Technische Universit\"at Dortmund
       Otto-Hahn-Strasse 6
       44221 Dortmund
       Germany
;
    'Preut, Hans' .
;      Fakult\"at Chemie
       Technische Universit\"at Dortmund
       Otto-Hahn-Strasse 6
       44221 Dortmund
       Germany
;
    'Plietker, Bernd' .
;      Fakult\"at Chemie
       Technische Universit\"at Dortmund
       Otto-Hahn-Strasse 6
       44221 Dortmund
       Germany
       and
       Institut f\"ur Organische Chemie
       Fakult\"at Chemie
       Universit\"at Stuttgart
       Pfaffenwaldring 55
       70569 Stuttgart
       Germany
;
