# Supplementary material for: 7,7-Dimethyl-3,3,4a-tris­(3-methyl­but-2-en­yl)-4a,5,6,7-tetra­hydro-2H-chromene-2,4(3H)-dione
Source: Acta Crystallogr Sect E Struct Rep Online. 2009 Jul 4;65(Pt 8):o1751. doi: 10.1107/S1600536809025021 (PMC2977115; doi:10.1107/S1600536809025021)
Supplement: Supplementary file 2 [file e-65-o1751-Isup2.hkl]

# 
# h,k,l, Fc-squared, Fo-squared, sigma(Fo-squared) and status flag 
# 
data_I
_shelx_title ' ccd2955 in P-1' 
_shelx_refln_list_code          4 
_shelx_F_calc_maximum      102.74 
_exptl_crystal_F_000       436.00 
_reflns_d_resolution_high  0.8400 
 
loop_ 
 _symmetry_equiv_pos_as_xyz 
 'x, y, z' 
 '-x, -y, -z' 
 
_cell_length_a     9.5340 
_cell_length_b    11.7530 
_cell_length_c    11.9940 
_cell_angle_alpha  77.862 
_cell_angle_beta   78.325 
_cell_angle_gamma  66.427 
 
_shelx_F_squared_multiplier     1.000 
 
loop_ 
 _refln_index_h 
 _refln_index_k 
 _refln_index_l 
 _refln_F_squared_calc 
 _refln_F_squared_meas 
 _refln_F_squared_sigma 
 _refln_observed_status 
   2   0   0     3800.74     3799.98    101.47 o 
   3   0   0     4427.83     4628.68    130.03 o 
   4   0   0       12.78       18.45     12.08 o 
   5   0   0      315.41      299.37     33.39 o 
   6   0   0       40.98       56.45     15.16 o 
   7   0   0       23.71      -10.32     38.66 o 
   8   0   0        8.97      -22.40     43.49 o 
   9   0   0       18.98       33.17     39.54 o 
  10   0   0        0.00       14.94     41.95 o 
  -9   1   0       10.04        5.05     36.02 o 
  -8   1   0        1.20      -15.59     41.51 o 
  -7   1   0        2.09      -19.77     23.06 o 
  -6   1   0      115.27      113.11     25.26 o 
  -5   1   0      202.12      214.15     28.11 o 
  -4   1   0       25.31       24.16     12.96 o 
  -3   1   0      337.43      355.60     20.65 o 
  -2   1   0     3351.30     3407.93     99.72 o 
  -1   1   0    10555.76    10754.65    260.27 o 
   2   1   0      339.49      336.27     19.77 o 
   3   1   0     4993.47     5027.11    159.68 o 
   4   1   0      220.66      204.70     18.67 o 
   5   1   0       10.63       12.74     10.54 o 
   6   1   0        7.77       11.86     12.08 o 
   7   1   0      197.08      211.73     40.41 o 
   8   1   0        3.23       10.10     42.61 o 
   9   1   0       30.46       57.55     52.71 o 
  10   1   0       13.40       23.28     38.88 o 
  -9   2   0        0.07       25.26     56.67 o 
  -8   2   0       60.48       57.98     30.97 o 
  -7   2   0      165.32      159.90     26.58 o 
  -6   2   0       12.40       13.40     23.94 o 
  -5   2   0      245.65      227.99     23.28 o 
  -4   2   0      145.36      143.64     15.81 o 
  -3   2   0     1115.07     1076.45     51.40 o 
  -2   2   0     2270.94     2359.37     84.78 o 
  -1   2   0      101.19       97.08      7.91 o 
   0   2   0     4138.90     4514.25    191.53 o 
   1   2   0       31.11       26.58      3.73 o 
   2   2   0     6292.31     6360.98    149.14 o 
   3   2   0     1924.30     2048.58     62.16 o 
   4   2   0       58.22       48.98     10.98 o 
   5   2   0      325.79      365.26     25.26 o 
   6   2   0        0.43       -4.39     11.64 o 
   7   2   0        1.66        5.27      9.66 o 
   8   2   0       43.03       47.22     32.51 o 
   9   2   0       67.39       59.52     36.90 o 
  10   2   0        4.99       -9.44     43.93 o 
  -9   3   0        3.61       45.90     55.13 o 
  -8   3   0        8.41       12.52     28.55 o 
  -7   3   0      158.33      144.74     30.53 o 
  -6   3   0        8.17        5.93     16.03 o 
  -5   3   0      131.85      127.61     19.55 o 
  -4   3   0      954.01      934.35     43.49 o 
  -3   3   0      319.53      347.69     25.04 o 
  -2   3   0      298.97      339.56     16.69 o 
  -1   3   0      366.12      454.65     24.38 o 
   0   3   0      186.50      192.84     17.35 o 
   1   3   0       27.20       25.70      5.71 o 
   2   3   0     3616.35     3524.34     86.32 o 
   3   3   0      316.95      304.20     17.35 o 
   4   3   0       34.91       36.90     10.32 o 
   5   3   0       14.41       13.62     10.76 o 
   6   3   0       60.47       61.50     17.13 o 
   7   3   0       93.38       84.56     19.11 o 
   8   3   0       29.53       26.36     11.86 o 
   9   3   0        0.04       -3.07     23.50 o 
  10   3   0        2.75       22.40     34.26 o 
  -8   4   0        4.37      -28.33     71.38 o 
  -7   4   0       16.85       15.16     11.20 o 
  -6   4   0      115.04      113.55     12.52 o 
  -5   4   0        6.78        1.54      7.03 o 
  -4   4   0       68.30       63.48     30.75 o 
  -3   4   0      336.52      354.94     41.29 o 
  -2   4   0        2.70        2.86     13.84 o 
  -1   4   0      325.62      419.95     30.31 o 
   0   4   0       26.64       34.48      9.88 o 
   1   4   0      180.31      180.98     18.67 o 
   2   4   0     2809.58     2841.70     70.94 o 
   3   4   0        0.38        0.44      8.35 o 
   4   4   0      170.39      164.95     14.50 o 
   5   4   0      360.47      388.76     27.67 o 
   6   4   0        0.02        1.98     14.72 o 
   7   4   0        4.66        6.15     18.23 o 
   8   4   0        6.55       -4.61     17.35 o 
   9   4   0        0.60        5.71     12.08 o 
  10   4   0       41.49       52.49     39.32 o 
  11   4   0       11.10       30.53     43.71 o 
  -8   5   0       44.26       50.74     83.90 o 
  -7   5   0      104.03      113.99     35.36 o 
  -6   5   0       78.16       63.92     44.37 o 
  -5   5   0       75.66       67.87     31.85 o 
  -4   5   0       12.05        5.05     33.39 o 
  -3   5   0        4.18        0.22     22.18 o 
  -2   5   0       76.13       59.30     21.74 o 
  -1   5   0      290.01      346.15     30.53 o 
   0   5   0       75.03       79.29     13.18 o 
   1   5   0      307.15      335.83     28.33 o 
   2   5   0     2543.31     2562.31     78.63 o 
   3   5   0      294.66      288.61     17.35 o 
   4   5   0      803.98      780.16     36.68 o 
   5   5   0      487.23      478.37     29.21 o 
   6   5   0        1.27        1.98     12.74 o 
   7   5   0        7.47       -4.39     17.57 o 
   8   5   0       54.03       57.55     23.06 o 
   9   5   0        8.36       19.55     21.31 o 
  10   5   0       31.90       27.67     38.44 o 
  11   5   0        2.21      -34.04     49.20 o 
  -7   6   0        0.64        0.88     49.42 o 
  -6   6   0        6.04        0.22     35.36 o 
  -5   6   0      183.32      177.25     33.82 o 
  -4   6   0       34.07       21.09     27.89 o 
  -3   6   0       80.06       64.13     27.24 o 
  -2   6   0        3.43        7.69     25.04 o 
  -1   6   0       38.01       41.95     11.86 o 
   0   6   0      183.80      191.31     19.11 o 
   1   6   0      333.76      344.61     29.65 o 
   2   6   0        9.02        5.93     12.30 o 
   3   6   0      484.24      505.39     31.19 o 
   4   6   0      117.90      113.55     14.06 o 
   5   6   0        0.76       10.54     14.06 o 
   6   6   0        7.39        0.44     11.86 o 
   7   6   0       82.84       85.66     21.09 o 
   8   6   0      161.81      155.29     25.92 o 
   9   6   0       39.65       40.41     25.48 o 
  10   6   0       39.68       48.10     31.41 o 
  11   6   0       22.81       53.59     50.74 o 
  -6   7   0        5.81        6.59     42.17 o 
  -5   7   0        1.80       39.97     36.68 o 
  -4   7   0       21.84        7.47     39.75 o 
  -3   7   0        0.49      -10.98     30.31 o 
  -2   7   0        0.01        2.42     31.19 o 
  -1   7   0      152.14      176.59     23.50 o 
   0   7   0       35.99       33.17     16.47 o 
   1   7   0      259.08      267.52     26.80 o 
   2   7   0      708.22      690.99     38.88 o 
   3   7   0        5.30        1.32     15.37 o 
   4   7   0        0.01       -5.27     16.03 o 
   5   7   0        0.56       -5.93     14.94 o 
   6   7   0       14.05        0.22     14.72 o 
   7   7   0      345.49      335.83     31.19 o 
   8   7   0       53.12       45.69     22.84 o 
   9   7   0        3.67       -4.61     22.18 o 
  10   7   0       47.97       63.26     35.14 o 
  -5   8   0       32.03       19.77     68.97 o 
  -4   8   0       41.92       70.50     72.26 o 
  -3   8   0       22.10       18.89     36.24 o 
  -2   8   0        2.37       13.18     30.09 o 
  -1   8   0       92.27      103.67     20.21 o 
   0   8   0       22.73       30.09     15.81 o 
   1   8   0        8.66       10.98     19.99 o 
   2   8   0        2.93       -3.07     19.33 o 
   3   8   0        1.34        2.64     17.79 o 
   4   8   0        4.30        4.61     19.99 o 
   5   8   0        3.94        1.76     22.84 o 
   6   8   0       90.85       81.27     19.77 o 
   7   8   0        0.00       -4.83     19.77 o 
   8   8   0      244.10      220.52     33.39 o 
   9   8   0        0.00        8.35     26.14 o 
  10   8   0       18.38        3.07     26.58 o 
  -5   9   0        6.60       13.62     83.02 o 
  -4   9   0        0.68       10.98     40.85 o 
  -3   9   0        7.44       25.70     50.08 o 
  -2   9   0       69.18      103.01     47.22 o 
  -1   9   0      142.64      157.92     26.36 o 
   0   9   0        0.12       -3.95     20.65 o 
   1   9   0       39.17       41.51     25.26 o 
   2   9   0       44.44       50.74     20.65 o 
   3   9   0       71.48       75.34     24.16 o 
   4   9   0       29.34       31.41     20.21 o 
   5   9   0      131.30      123.22     32.95 o 
   6   9   0       91.61       74.68     25.92 o 
   7   9   0        3.47       -2.42     20.87 o 
   8   9   0        6.24       12.30     23.28 o 
   9   9   0        1.15        8.13     29.65 o 
  10   9   0        1.87        4.39     38.88 o 
  -3  10   0        4.86      -25.48     59.30 o 
  -2  10   0       66.27      101.91     55.79 o 
  -1  10   0       50.56       47.66     24.82 o 
   0  10   0      125.96      115.31     26.58 o 
   1  10   0       83.29       85.66     25.04 o 
   2  10   0       17.46       11.42     21.09 o 
   3  10   0       61.12       53.81     26.14 o 
   4  10   0        4.34      -10.32     27.02 o 
   5  10   0        1.10      -14.94     25.48 o 
   6  10   0       39.11       45.69     24.60 o 
   7  10   0       11.85       18.01     31.85 o 
   8  10   0        4.86       -6.81     24.38 o 
   9  10   0        0.72        2.64     34.70 o 
  10  10   0        0.12        7.03     43.49 o 
  -2  11   0       16.80       48.54     87.20 o 
  -1  11   0       11.33       20.43     61.94 o 
   0  11   0       12.05       12.52     27.02 o 
   1  11   0        6.95       13.18     25.26 o 
   2  11   0        0.47        0.66     32.51 o 
   3  11   0      120.83      135.74     28.33 o 
   4  11   0      190.10      180.98     31.63 o 
   5  11   0       15.74       19.77     29.43 o 
   6  11   0       80.30       96.42     39.32 o 
   7  11   0       85.34      115.31     62.82 o 
   8  11   0       20.91       51.18     63.26 o 
   9  11   0       84.26      116.41     41.51 o 
   0  12   0        0.02       -0.66     67.21 o 
   1  12   0        0.39        0.66     44.59 o 
   2  12   0        1.71       25.48     35.80 o 
   3  12   0        2.91        8.79     30.09 o 
   4  12   0       10.10       12.30     43.05 o 
   5  12   0        1.32       10.98     61.50 o 
   6  12   0        0.00       23.50     49.20 o 
   7  12   0        0.00       -3.29     72.26 o 
   8  12   0       13.28       -0.66    106.53 o 
   2  13   0        8.36      -19.99     58.20 o 
   3  13   0        1.79       14.06     53.59 o 
   4  13   0        1.65       -3.07     45.47 o 
   5  13   0        4.29        9.44     58.64 o 
   6  13   0       10.18       25.92     84.34 o 
  -6 -13   1        0.89      -19.55     54.03 o 
  -5 -13   1        2.41      -11.20     74.90 o 
  -4 -13   1        0.02       -4.17     49.20 o 
  -3 -13   1       16.30       39.97     61.06 o 
  -2 -13   1        0.52        0.88     54.03 o 
  -8 -12   1       25.98       15.59    121.68 o 
  -7 -12   1        2.21        4.17     88.73 o 
  -6 -12   1        4.66        1.76     51.40 o 
  -5 -12   1        6.85      -27.89     67.21 o 
  -4 -12   1        2.64       28.55     44.15 o 
  -3 -12   1        1.56        0.00     39.32 o 
  -2 -12   1        0.54       -4.39     32.07 o 
  -1 -12   1        0.22        8.13     44.59 o 
   0 -12   1        0.66       -8.13    112.89 o 
  -9 -11   1       37.96       38.88     53.59 o 
  -8 -11   1        6.45        5.93     69.41 o 
  -7 -11   1        7.43       41.73     67.21 o 
  -6 -11   1        0.10      -17.35     63.26 o 
  -5 -11   1       17.20       32.07     39.75 o 
  -4 -11   1        6.34        8.57     40.19 o 
  -3 -11   1       30.19       14.06     36.68 o 
  -2 -11   1       41.19       52.05     33.17 o 
  -1 -11   1       15.75        9.44     31.19 o 
   0 -11   1       13.04        9.22     30.53 o 
   1 -11   1       10.56      -24.82     61.94 o 
  -9 -10   1        8.44       13.18     33.82 o 
  -8 -10   1       22.20       26.14     29.21 o 
  -7 -10   1       12.73        3.29     25.92 o 
  -6 -10   1        0.08       -5.71     33.82 o 
  -5 -10   1        1.43       13.18     28.33 o 
  -4 -10   1      115.74      121.46     23.50 o 
  -3 -10   1       60.04       54.03     26.58 o 
  -2 -10   1        4.61       17.35     22.84 o 
  -1 -10   1       47.50       45.25     17.79 o 
   0 -10   1        1.08        3.73     30.31 o 
   1 -10   1      136.76      140.13     29.65 o 
   2 -10   1      105.21      190.65     61.06 o 
   3 -10   1        0.54        8.57    103.45 o 
 -10  -9   1       14.02       24.16     41.29 o 
  -9  -9   1        0.02      -21.31     34.48 o 
  -8  -9   1       28.93       38.22     31.41 o 
  -7  -9   1        0.19        6.37     16.69 o 
  -6  -9   1      139.42      140.13     23.06 o 
  -5  -9   1      187.59      163.63     33.17 o 
  -4  -9   1        1.41        8.79     23.50 o 
  -3  -9   1      155.18      147.60     26.58 o 
  -2  -9   1        0.03        7.91     19.55 o 
  -1  -9   1      202.39      176.81     25.70 o 
   0  -9   1        2.66        8.57     19.77 o 
   1  -9   1       19.88       31.41     20.21 o 
   2  -9   1        2.28       -1.10     20.43 o 
   3  -9   1       92.49       93.57     50.96 o 
   4  -9   1       40.92       30.97     48.32 o 
 -10  -8   1        0.15        9.88     43.49 o 
  -9  -8   1        1.46       -4.39     27.24 o 
  -8  -8   1        5.40        7.47     24.60 o 
  -7  -8   1        8.25       16.91     20.65 o 
  -6  -8   1     1226.28     1299.17     68.75 o 
  -5  -8   1       46.08       62.16     17.13 o 
  -4  -8   1       14.28       28.99     23.28 o 
  -3  -8   1       48.45       39.10     21.96 o 
  -2  -8   1        5.83       -1.76     18.01 o 
  -1  -8   1        0.59        6.81     17.13 o 
   0  -8   1       14.52       19.11     16.03 o 
   1  -8   1        7.02       21.09     19.55 o 
   2  -8   1       19.98       26.36     20.87 o 
   3  -8   1      143.88      154.85     41.07 o 
   4  -8   1        0.33      -10.54     42.61 o 
   5  -8   1        0.00       -8.79     45.69 o 
 -10  -7   1       14.03       -6.81     41.51 o 
  -9  -7   1        5.57        0.00     23.06 o 
  -8  -7   1      138.07      153.97     28.55 o 
  -7  -7   1      448.58      493.09     43.05 o 
  -6  -7   1        3.06       -3.51     14.72 o 
  -5  -7   1      423.92      435.76     30.31 o 
  -4  -7   1        5.16        5.05     13.18 o 
  -3  -7   1     1074.78     1082.60     59.96 o 
  -2  -7   1      566.91      555.25     29.87 o 
  -1  -7   1       23.45       20.21     14.72 o 
   0  -7   1       28.89       27.24     15.81 o 
   1  -7   1      280.94      305.96     29.87 o 
   2  -7   1       13.38        7.25     16.47 o 
   3  -7   1       13.90       18.45     29.87 o 
   4  -7   1       14.27       23.06     38.44 o 
   5  -7   1       10.39       18.23     61.50 o 
   6  -7   1        0.11       11.20     44.37 o 
 -10  -6   1       34.31       53.59     44.81 o 
  -9  -6   1       22.43       35.14     22.40 o 
  -8  -6   1       31.65       37.34     18.67 o 
  -7  -6   1       10.28       17.13     20.43 o 
  -6  -6   1       48.27       54.03     16.69 o 
  -5  -6   1       34.71       36.68     16.91 o 
  -4  -6   1      112.58       97.08     14.28 o 
  -3  -6   1      347.56      320.23     21.09 o 
  -2  -6   1      101.86       94.88     14.28 o 
  -1  -6   1      548.59      531.75     29.87 o 
   0  -6   1        8.70       10.10     12.74 o 
   1  -6   1       56.02       57.33     16.03 o 
   2  -6   1      198.19      218.10     25.70 o 
   3  -6   1      155.75      152.65     28.55 o 
   4  -6   1       21.48       25.92     27.67 o 
   5  -6   1       28.80       36.24     35.58 o 
   6  -6   1        0.27       14.28     44.15 o 
   7  -6   1        3.09      -19.55     41.73 o 
 -10  -5   1        0.00        6.59     42.39 o 
  -9  -5   1        0.84      -10.98     26.58 o 
  -8  -5   1       21.88       21.74     25.92 o 
  -7  -5   1       14.35       21.31     18.45 o 
  -6  -5   1      111.10      102.35     20.43 o 
  -5  -5   1        2.62        2.64      9.44 o 
  -4  -5   1      147.13      129.15     15.37 o 
  -3  -5   1       58.16       63.48     12.52 o 
  -2  -5   1       45.00       46.12     13.84 o 
  -1  -5   1      124.79      115.53     14.28 o 
   0  -5   1      139.11      153.53     17.13 o 
   1  -5   1      114.80      140.13     15.59 o 
   2  -5   1       84.04      106.53     18.23 o 
   3  -5   1       60.45       42.83     22.40 o 
   4  -5   1       40.60       36.24     25.04 o 
   5  -5   1       84.13       96.42     39.97 o 
   6  -5   1      148.21      131.56     39.97 o 
   7  -5   1       35.37       22.84     32.73 o 
   8  -5   1        1.57        0.66     61.50 o 
 -10  -4   1       37.90       32.07     45.03 o 
  -9  -4   1       22.28        8.79     21.52 o 
  -8  -4   1       47.13       48.32     23.94 o 
  -7  -4   1       12.43        1.98     21.52 o 
  -6  -4   1      287.48      273.45     26.14 o 
  -5  -4   1       76.53       62.82     13.18 o 
  -4  -4   1     1075.17     1081.29     43.05 o 
  -3  -4   1      297.88      301.13     20.65 o 
  -2  -4   1     1105.50     1032.09     43.71 o 
  -1  -4   1      915.20      916.12     34.26 o 
   0  -4   1       59.68       66.55     11.42 o 
   1  -4   1        0.64        2.42      9.88 o 
   2  -4   1       18.26       23.28      9.01 o 
   3  -4   1      513.68      511.32     37.12 o 
   4  -4   1       88.05       79.73     16.69 o 
   5  -4   1      147.06      143.86     17.79 o 
   6  -4   1       46.25       35.36     14.50 o 
   7  -4   1       16.70       17.57     17.13 o 
   8  -4   1        9.25       38.88     75.56 o 
 -10  -3   1        2.86       -3.07     51.83 o 
  -9  -3   1        6.94       10.32     13.84 o 
  -8  -3   1        1.13        8.57     15.59 o 
  -7  -3   1       28.85       28.11     18.89 o 
  -6  -3   1       69.60       64.57     15.81 o 
  -5  -3   1      214.10      217.00     20.87 o 
  -4  -3   1      434.59      468.27     29.43 o 
  -3  -3   1        1.82        0.88      7.91 o 
  -2  -3   1      189.14      185.82     13.40 o 
  -1  -3   1     5064.29     5355.47    138.37 o 
   0  -3   1        3.33        3.29      7.25 o 
   1  -3   1      327.86      341.10     19.33 o 
   2  -3   1        0.01       -0.22      7.91 o 
   3  -3   1       56.91       36.90     10.98 o 
   4  -3   1        2.68        3.95     13.84 o 
   5  -3   1      283.40      290.80     25.70 o 
   6  -3   1       30.72       22.62     18.67 o 
   7  -3   1      210.22      204.48     37.34 o 
   8  -3   1        0.02        4.39     26.58 o 
   9  -3   1        0.84      -19.55     64.79 o 
 -10  -2   1       50.21       54.47     48.32 o 
  -9  -2   1       21.12       21.96     40.63 o 
  -8  -2   1       73.86       76.21     18.01 o 
  -7  -2   1       24.23       21.96     17.35 o 
  -6  -2   1       80.58       83.24     26.58 o 
  -5  -2   1     1248.22     1254.14     67.21 o 
  -4  -2   1      125.41      127.61     15.16 o 
  -3  -2   1      263.96      269.28     22.84 o 
  -2  -2   1     6133.90     5990.67    171.98 o 
  -1  -2   1     1407.74     1393.17     42.83 o 
   0  -2   1     1821.21     1835.75     55.13 o 
   1  -2   1        4.30        2.42      5.05 o 
   2  -2   1      238.48      252.15     17.79 o 
   3  -2   1        0.38       -0.66     12.52 o 
   4  -2   1       75.97       58.42     14.50 o 
   5  -2   1       12.26       17.35     14.06 o 
   6  -2   1      202.94      206.24     21.52 o 
   7  -2   1        1.33      -12.96     29.43 o 
   8  -2   1        0.53      -14.06     29.43 o 
   9  -2   1       37.93       37.78     35.80 o 
 -10  -1   1        7.99       11.64     59.30 o 
  -9  -1   1       11.98       11.20     51.62 o 
  -8  -1   1        5.03       -0.22     19.77 o 
  -7  -1   1      132.32      134.42     22.18 o 
  -6  -1   1       24.81       25.70     13.84 o 
  -5  -1   1      551.59      570.18     36.46 o 
  -4  -1   1     1569.41     1590.63     80.83 o 
  -3  -1   1        4.15        5.05     10.98 o 
  -2  -1   1      193.61      180.76     13.18 o 
  -1  -1   1      711.61      710.09     27.45 o 
   1  -1   1      743.02      748.75     31.85 o 
   2  -1   1     2402.56     2653.90     96.42 o 
   3  -1   1      175.90      169.34     17.57 o 
   4  -1   1        1.84       -1.32      9.22 o 
   5  -1   1        1.40        5.71     10.98 o 
   6  -1   1        4.88        1.98     24.82 o 
   7  -1   1       16.59       30.53     31.41 o 
   8  -1   1       22.31       51.83     37.78 o 
   9  -1   1       10.48       34.92     36.90 o 
  10  -1   1       21.21       46.56     53.81 o 
 -10   0   1        0.56        0.00     75.78 o 
  -9   0   1       14.35       -3.29     39.32 o 
  -8   0   1       60.85       57.33     27.02 o 
  -7   0   1      100.51       89.61     23.50 o 
  -6   0   1       44.73       43.93     16.69 o 
  -5   0   1      110.37      117.29     19.55 o 
  -4   0   1       56.50       77.75     15.81 o 
  -3   0   1      132.63      134.86     14.94 o 
  -2   0   1      144.29      132.66     16.69 o 
  -1   0   1      140.54      159.90      9.22 o 
   2   0   1      867.61      925.12     34.26 o 
   3   0   1      278.17      278.28     17.13 o 
   4   0   1       25.08       24.60     20.43 o 
   5   0   1        2.48       12.30     27.89 o 
   6   0   1      119.10      148.26     36.24 o 
   7   0   1       41.63       38.66     27.67 o 
   8   0   1       67.39       81.71     32.95 o 
   9   0   1        5.29       40.85     43.49 o 
  10   0   1        2.61      -24.38     45.69 o 
  -9   1   1        1.69       -2.20     54.25 o 
  -8   1   1      103.21      105.21     24.16 o 
  -7   1   1       69.80       93.13     28.55 o 
  -6   1   1       18.97       17.13     22.40 o 
  -5   1   1       37.80       25.92     19.11 o 
  -4   1   1       57.16       53.15     16.69 o 
  -3   1   1      301.63      269.28     24.38 o 
  -2   1   1      197.45      186.03     11.20 o 
  -1   1   1     3102.89     3168.52     76.43 o 
   2   1   1        0.13        1.76      3.07 o 
   3   1   1        0.45       -1.10      9.22 o 
   4   1   1       19.92       22.62     11.86 o 
   5   1   1      257.11      224.69     21.96 o 
   6   1   1      522.33      491.33     58.64 o 
   7   1   1      119.37      123.66     35.14 o 
   8   1   1        0.94       39.10     39.75 o 
   9   1   1       11.54        0.00     44.81 o 
  10   1   1        0.06        3.95     32.07 o 
  -9   2   1       11.99       40.41     55.79 o 
  -8   2   1       49.26       55.35     30.31 o 
  -7   2   1       48.10       43.93     24.16 o 
  -6   2   1       43.45       39.10     24.82 o 
  -5   2   1        0.00        0.66     26.36 o 
  -4   2   1      172.13      203.17     23.50 o 
  -3   2   1      384.00      375.36     21.96 o 
  -2   2   1      244.51      220.30     15.16 o 
  -1   2   1      309.30      324.41     15.59 o 
   0   2   1     7809.30     8040.12    182.52 o 
   1   2   1        1.28        7.03      7.47 o 
   2   2   1     5179.79     5163.72    103.45 o 
   3   2   1      317.69      341.76     15.37 o 
   4   2   1      144.07      149.79     13.84 o 
   5   2   1       24.20       32.51      9.01 o 
   6   2   1       45.14       54.69     21.96 o 
   7   2   1        1.29       -1.10     18.23 o 
   8   2   1      129.47       97.96     39.75 o 
   9   2   1       29.72       43.05     42.61 o 
  10   2   1       17.32        7.03     55.79 o 
  -9   3   1        4.90       24.82     78.63 o 
  -8   3   1        2.37       15.81     32.51 o 
  -7   3   1       46.19       45.69     27.24 o 
  -6   3   1      269.56      248.63     24.82 o 
  -5   3   1        0.59        7.47     14.28 o 
  -4   3   1      451.76      438.62     25.26 o 
  -3   3   1        0.08        4.83      5.49 o 
  -2   3   1      270.10      282.24     32.73 o 
  -1   3   1      571.40      593.47     21.96 o 
   0   3   1      212.49      224.47     15.37 o 
   1   3   1     2405.23     2249.55     77.53 o 
   2   3   1     1069.04     1054.93     30.09 o 
   3   3   1      182.57      171.98     11.42 o 
   4   3   1        0.60        0.00      7.25 o 
   5   3   1        7.09        7.91     10.76 o 
   6   3   1        1.33       -6.15     12.30 o 
   7   3   1       62.62       57.33     11.20 o 
   8   3   1        4.55       -2.86     21.74 o 
   9   3   1        0.34       23.72     31.19 o 
  10   3   1       22.82        5.49     43.49 o 
  11   3   1        4.58       43.49     59.08 o 
  -8   4   1        1.87       -4.83     70.94 o 
  -7   4   1       10.27       11.64      9.22 o 
  -6   4   1       30.95       35.14      7.69 o 
  -5   4   1        9.83      -10.54     26.36 o 
  -4   4   1       14.15       15.16     24.16 o 
  -3   4   1       68.77       72.48     25.04 o 
  -2   4   1       57.90       55.57     21.31 o 
  -1   4   1       12.89       20.43      5.27 o 
   0   4   1      202.65      198.99     21.31 o 
   1   4   1       21.82       22.62     14.50 o 
   2   4   1       18.88       19.77      9.22 o 
   3   4   1      169.17      168.24     12.52 o 
   4   4   1       39.21       38.66      8.57 o 
   5   4   1      197.10      190.65     17.79 o 
   6   4   1      140.27      129.15     15.37 o 
   7   4   1       43.14       38.88     17.13 o 
   8   4   1       35.07       37.12     16.25 o 
   9   4   1       37.20       34.04     30.97 o 
  10   4   1        8.23       -8.79     33.82 o 
  11   4   1        0.21       29.21     49.86 o 
  -8   5   1        3.41        3.51     87.86 o 
  -7   5   1        6.60       -1.54     70.72 o 
  -6   5   1       85.44       83.68     33.60 o 
  -5   5   1        0.01       11.42     26.80 o 
  -4   5   1       29.30       26.36     26.36 o 
  -3   5   1       45.23       27.02     26.58 o 
  -2   5   1      109.92      124.76     26.14 o 
  -1   5   1      130.01      126.51     13.40 o 
   0   5   1       65.54       78.19     16.03 o 
   1   5   1      250.48      238.97     24.38 o 
   2   5   1      710.36      688.79     33.60 o 
   3   5   1      434.92      446.31     24.82 o 
   4   5   1        2.47        8.35      9.66 o 
   5   5   1      209.57      208.88     15.59 o 
   6   5   1       68.84       69.41     14.94 o 
   7   5   1       19.29       21.09     16.91 o 
   8   5   1       78.29       78.41     19.33 o 
   9   5   1        8.57       14.28     19.33 o 
  10   5   1        2.29        4.17     28.99 o 
  11   5   1        1.13        2.64     30.97 o 
  -7   6   1        0.06       -4.39     47.66 o 
  -6   6   1        8.04       11.86     48.54 o 
  -5   6   1       46.90       66.55     29.43 o 
  -4   6   1        1.04        6.37     30.75 o 
  -3   6   1        0.00        6.37     29.87 o 
  -2   6   1        2.59        4.39     22.18 o 
  -1   6   1        1.71        7.47      8.35 o 
   0   6   1      238.28      227.55     29.65 o 
   1   6   1      238.42      243.80     26.58 o 
   2   6   1      780.90      802.78     41.29 o 
   3   6   1      885.11      960.26     42.83 o 
   4   6   1        0.27       -1.98     10.10 o 
   5   6   1       11.96        2.42     11.64 o 
   6   6   1      215.04      211.07     20.65 o 
   7   6   1        1.18       -5.93     15.16 o 
   8   6   1       17.48        7.25     18.89 o 
   9   6   1        3.31       -4.17     21.09 o 
  10   6   1       19.26       23.72     30.75 o 
  11   6   1       32.52       41.07     34.04 o 
  -6   7   1       23.73       22.40     44.15 o 
  -5   7   1       12.55        9.22     51.83 o 
  -4   7   1        8.23       10.32     36.46 o 
  -3   7   1       47.25       43.49     33.39 o 
  -2   7   1       28.10       34.48     33.82 o 
  -1   7   1        1.82        1.32     10.32 o 
   0   7   1       51.87       69.41     18.89 o 
   1   7   1      724.79      726.35     47.22 o 
   2   7   1        2.74        5.49     15.81 o 
   3   7   1       81.07       75.12     18.45 o 
   4   7   1        0.41       -5.93     14.72 o 
   5   7   1        2.16       -2.86     12.08 o 
   6   7   1       78.42       69.63     17.13 o 
   7   7   1      273.07      275.87     25.92 o 
   8   7   1       27.01       21.74     19.77 o 
   9   7   1        0.05       -7.25     21.74 o 
  10   7   1       37.79       42.83     31.85 o 
  11   7   1       40.63       49.42     48.98 o 
  -5   8   1        9.06        2.20     52.71 o 
  -4   8   1      146.16      150.45     87.20 o 
  -3   8   1        0.25      -11.64     39.75 o 
  -2   8   1      181.86      149.35     41.95 o 
  -1   8   1        4.69        4.17      9.66 o 
   0   8   1        5.03        8.35     19.11 o 
   1   8   1      241.07      217.00     27.24 o 
   2   8   1       39.83       33.17     19.11 o 
   3   8   1        0.41      -14.50     17.35 o 
   4   8   1        2.40       -9.22     11.20 o 
   5   8   1       75.46       69.85     18.01 o 
   6   8   1       37.53       49.64     14.72 o 
   7   8   1        0.71       10.32     15.16 o 
   8   8   1      254.03      271.69     29.65 o 
   9   8   1       19.83       26.58     21.74 o 
  10   8   1       14.10       16.91     36.46 o 
  -5   9   1       17.58       52.27     94.01 o 
  -4   9   1       48.93       24.82     55.35 o 
  -3   9   1        0.07       -7.03     38.88 o 
  -2   9   1       22.50       13.40     38.44 o 
  -1   9   1      442.38      526.26     34.92 o 
   0   9   1       23.53       31.19     21.74 o 
   1   9   1        4.14        5.27     24.16 o 
   2   9   1       10.77       22.62     20.65 o 
   3   9   1       78.10       74.68     22.40 o 
   4   9   1      100.90       81.49     24.38 o 
   5   9   1       24.38       26.80     19.77 o 
   6   9   1        0.52       10.10     24.60 o 
   7   9   1       14.05        5.49     19.55 o 
   8   9   1        0.04        7.91     22.18 o 
   9   9   1       29.97       33.60     24.38 o 
  10   9   1       18.43       22.40     33.82 o 
  -3  10   1        4.68      -21.09     59.96 o 
  -2  10   1      132.60      139.91     61.06 o 
  -1  10   1       65.21       81.05     10.98 o 
   0  10   1       40.81       37.78     26.80 o 
   1  10   1       37.24       33.39     23.72 o 
   2  10   1        0.29       -2.86     24.82 o 
   3  10   1        5.49        1.10     19.99 o 
   4  10   1       37.00       36.24     24.82 o 
   5  10   1        0.00        5.27     23.28 o 
   6  10   1      111.74       89.61     25.26 o 
   7  10   1       35.76       21.96     30.31 o 
   8  10   1        0.73       10.76     22.40 o 
   9  10   1       12.24       12.96     26.36 o 
  10  10   1       10.27       -4.39     36.90 o 
  -2  11   1        2.06        1.54     69.19 o 
  -1  11   1       10.24       38.66     61.72 o 
   0  11   1        4.78        7.91     51.83 o 
   1  11   1        0.40        5.27     25.26 o 
   2  11   1       15.54       22.62     25.26 o 
   3  11   1       39.23       29.21     29.65 o 
   4  11   1      183.66      141.45     29.87 o 
   5  11   1       26.34       38.44     28.55 o 
   6  11   1        1.46       13.40     30.09 o 
   7  11   1       48.65       38.66     30.09 o 
   8  11   1       61.21       65.89     40.85 o 
   9  11   1        9.78       15.59    108.72 o 
   0  12   1        0.73      -10.98     72.48 o 
   1  12   1        1.29        9.22     78.41 o 
   2  12   1       15.61       14.50     28.55 o 
   3  12   1       14.12        7.91     36.46 o 
   4  12   1        2.49        1.10     53.81 o 
   5  12   1       14.16        1.98     36.02 o 
   6  12   1        2.72       -9.44     62.38 o 
   7  12   1        5.21       14.72     68.97 o 
   8  12   1        7.59      -28.55    115.53 o 
   1  13   1       36.48       -2.20    118.39 o 
   2  13   1       73.75       97.08     59.96 o 
   3  13   1        7.40        6.37     49.64 o 
   4  13   1       12.51        7.47     55.79 o 
   5  13   1       32.12       30.75     66.55 o 
   6  13   1       55.60       56.45     81.93 o 
  -3 -13   2        4.80       -2.64     58.64 o 
  -7 -12   2        3.00       19.55     76.21 o 
  -6 -12   2        2.76       25.04     70.72 o 
  -5 -12   2        0.11      -42.61     61.06 o 
  -4 -12   2        5.04      -18.89     51.40 o 
  -3 -12   2       48.36       50.08     41.29 o 
  -2 -12   2        0.05      -12.52     36.24 o 
  -1 -12   2       13.85       -8.13     44.81 o 
   0 -12   2        0.04      -12.30    109.82 o 
  -8 -11   2        0.72        4.39     37.56 o 
  -7 -11   2       22.81       32.51     68.75 o 
  -6 -11   2        3.31      -15.59     63.70 o 
  -5 -11   2       36.56       19.33     52.27 o 
  -4 -11   2        2.94       18.01     42.39 o 
  -3 -11   2        0.93        0.88     32.73 o 
  -2 -11   2        4.06        0.66     32.95 o 
  -1 -11   2       47.46       36.02     28.99 o 
   0 -11   2       39.63       47.22     67.65 o 
   1 -11   2       55.66       47.00     97.52 o 
  -9 -10   2        4.91       41.73     38.44 o 
  -8 -10   2       30.69       42.61     27.24 o 
  -7 -10   2        1.17        9.66     25.26 o 
  -6 -10   2        1.17       26.36     51.83 o 
  -5 -10   2        6.69       12.30     29.65 o 
  -4 -10   2      114.93      101.47     32.73 o 
  -3 -10   2       74.01       75.78     28.33 o 
  -2 -10   2        0.95       -5.27     22.18 o 
  -1 -10   2       56.00       74.02     26.58 o 
   0 -10   2        0.87        3.29     27.45 o 
   1 -10   2       34.16       43.71     32.29 o 
   2 -10   2       81.19      102.79     63.26 o 
   3 -10   2        8.03       -5.49     98.18 o 
  -9  -9   2        5.23        7.47     27.45 o 
  -8  -9   2        0.11        1.76     22.18 o 
  -7  -9   2        4.28       11.42     23.72 o 
  -6  -9   2       52.73       35.58     22.84 o 
  -5  -9   2        6.97        6.59     26.14 o 
  -4  -9   2       86.22       66.99     27.02 o 
  -3  -9   2        4.86        7.03     22.40 o 
  -2  -9   2       68.25       80.39     19.55 o 
  -1  -9   2       54.79       54.69     18.45 o 
   0  -9   2        0.56       -0.66     17.79 o 
   1  -9   2        0.65       -3.51     28.99 o 
   2  -9   2       20.36       18.89     26.36 o 
   3  -9   2        5.60       16.03     40.63 o 
   4  -9   2       45.45       43.93     80.39 o 
 -10  -8   2        0.22      -15.37     32.51 o 
  -9  -8   2       30.07       22.84     29.87 o 
  -8  -8   2        5.70        6.15     32.29 o 
  -7  -8   2        8.16       13.40     25.70 o 
  -6  -8   2      620.14      606.64     41.73 o 
  -5  -8   2       11.69        3.51     12.96 o 
  -4  -8   2       39.12       26.36     19.11 o 
  -3  -8   2       27.10       18.45     14.50 o 
  -2  -8   2      125.45      122.56     21.74 o 
  -1  -8   2      217.21      200.31     23.94 o 
   0  -8   2      162.24      163.19     26.36 o 
   1  -8   2      390.93      385.03     46.34 o 
   2  -8   2       11.55       -1.54     25.26 o 
   3  -8   2      102.31      111.58     27.67 o 
   4  -8   2        3.05      -12.30     40.63 o 
   5  -8   2        5.19       10.98     73.58 o 
 -10  -7   2        3.02       16.91     35.58 o 
  -9  -7   2        5.16       -7.25     19.55 o 
  -8  -7   2       57.24       53.59     26.58 o 
  -7  -7   2       40.15       11.86     23.72 o 
  -6  -7   2      128.91      142.11     21.09 o 
  -5  -7   2      490.57      505.61     33.39 o 
  -4  -7   2      131.65      113.11     15.16 o 
  -3  -7   2      365.18      347.91     30.09 o 
  -2  -7   2       10.55       21.31     13.40 o 
  -1  -7   2       94.49       87.64     17.13 o 
   0  -7   2      490.73      508.90     37.56 o 
   1  -7   2      517.25      518.79     51.83 o 
   2  -7   2       25.01       35.80     21.52 o 
   3  -7   2        3.54       -1.32     22.18 o 
   4  -7   2      108.43       79.51     38.22 o 
   5  -7   2        8.23        9.22     60.84 o 
   6  -7   2        0.41        0.00     59.08 o 
 -10  -6   2       16.49      -36.68     41.51 o 
  -9  -6   2       36.25       56.23     34.26 o 
  -8  -6   2       45.63       48.76     23.94 o 
  -7  -6   2        0.86       15.81     22.18 o 
  -6  -6   2      795.93      869.11     57.55 o 
  -5  -6   2        1.90        9.66     16.91 o 
  -4  -6   2      362.37      340.88     25.26 o 
  -3  -6   2        0.12        9.66     14.06 o 
  -2  -6   2       21.74       20.21     16.47 o 
  -1  -6   2      370.75      367.24     23.72 o 
   0  -6   2       31.30       42.83     14.94 o 
   1  -6   2      144.04      154.41     22.62 o 
   2  -6   2       44.34       52.71     19.33 o 
   3  -6   2      200.20      189.55     26.58 o 
   4  -6   2       13.68       28.11     27.89 o 
   5  -6   2        1.75      -11.64     38.22 o 
   6  -6   2        9.85        1.76     65.89 o 
   7  -6   2       11.66       57.98     43.93 o 
 -10  -5   2       13.98       43.71     53.81 o 
  -9  -5   2        1.56        8.79     30.31 o 
  -8  -5   2       74.16       85.66     23.28 o 
  -7  -5   2       71.86       64.79     22.84 o 
  -6  -5   2      410.76      428.52     32.29 o 
  -5  -5   2        7.28        6.15     13.18 o 
  -4  -5   2      162.95      153.75     14.94 o 
  -3  -5   2      989.88      995.63     39.32 o 
  -2  -5   2       87.80       49.64     11.42 o 
  -1  -5   2      187.61      201.19     18.23 o 
   0  -5   2        8.56        4.39     12.30 o 
   1  -5   2       87.70       78.41     13.18 o 
   2  -5   2       79.16       59.52     13.84 o 
   3  -5   2      236.35      224.47     20.65 o 
   4  -5   2      111.71      117.29     19.33 o 
   5  -5   2        0.16        7.91     13.84 o 
   6  -5   2       57.66       50.52     18.01 o 
   7  -5   2        1.61       24.82     35.58 o 
   8  -5   2        3.02       13.18     65.01 o 
 -10  -4   2       10.30       18.45     49.86 o 
  -9  -4   2        4.82        4.39     32.07 o 
  -8  -4   2       26.81       26.36     28.55 o 
  -7  -4   2        1.10        1.54     15.81 o 
  -6  -4   2      154.02      143.42     21.31 o 
  -5  -4   2       61.82       65.45     12.74 o 
  -4  -4   2      252.92      255.44     16.69 o 
  -3  -4   2      374.39      355.60     22.84 o 
  -2  -4   2       25.00       23.06      7.03 o 
  -1  -4   2      108.49      104.55     13.62 o 
   0  -4   2       28.47       24.16      9.88 o 
   1  -4   2      178.96      161.65     16.69 o 
   2  -4   2      126.23      131.12     14.72 o 
   3  -4   2       76.55       78.19     13.62 o 
   4  -4   2        3.19       11.20     14.94 o 
   5  -4   2       16.32       14.50     18.01 o 
   6  -4   2      138.82      133.54     23.06 o 
   7  -4   2        1.72       -4.17     20.21 o 
   8  -4   2       27.39       23.94     50.52 o 
 -10  -3   2        0.27       20.65     50.74 o 
  -9  -3   2        0.24       -0.88     20.87 o 
  -8  -3   2        9.92       20.87     21.96 o 
  -7  -3   2        0.00       18.89     25.92 o 
  -6  -3   2      130.07      146.06     22.40 o 
  -5  -3   2      187.38      176.37     22.40 o 
  -4  -3   2      634.66      661.55     42.17 o 
  -3  -3   2       69.79       47.44     11.86 o 
  -2  -3   2     1751.71     1707.48     55.35 o 
  -1  -3   2        2.06        5.71      7.69 o 
   0  -3   2      633.66      690.55     28.55 o 
   1  -3   2      890.23      955.87     42.39 o 
   2  -3   2      465.36      533.28     28.55 o 
   3  -3   2       88.49      112.46     16.91 o 
   4  -3   2        0.25       -7.47     16.25 o 
   5  -3   2      481.45      467.61     37.78 o 
   6  -3   2       40.20       46.78     21.31 o 
   7  -3   2        1.03        1.98     20.21 o 
   8  -3   2        3.59      -16.03     30.09 o 
   9  -3   2       25.49       32.95     66.11 o 
 -10  -2   2        8.17        3.07     36.24 o 
  -9  -2   2       18.38       22.84     29.21 o 
  -8  -2   2        1.45        3.51     19.55 o 
  -7  -2   2        0.63        1.32     26.80 o 
  -6  -2   2       36.97       37.56     20.65 o 
  -5  -2   2      347.31      341.32     32.07 o 
  -4  -2   2      668.09      696.04     41.95 o 
  -3  -2   2      191.63      212.39     17.13 o 
  -2  -2   2      159.74      146.50     13.18 o 
  -1  -2   2     1545.21     1452.26     49.86 o 
   0  -2   2       12.65        6.59      5.93 o 
   1  -2   2      661.03      752.48     30.09 o 
   2  -2   2      509.61      520.11     34.26 o 
   3  -2   2      519.23      494.19     32.73 o 
   4  -2   2      596.14      584.68     44.37 o 
   5  -2   2      656.50      683.74     43.27 o 
   6  -2   2       66.67       64.13     20.21 o 
   7  -2   2        9.96        4.83     25.48 o 
   8  -2   2        0.26       13.40     29.87 o 
   9  -2   2       33.44       52.71     43.05 o 
 -10  -1   2        3.41      -30.31     63.04 o 
  -9  -1   2        0.01        1.32     32.73 o 
  -8  -1   2        2.44        8.79     22.84 o 
  -7  -1   2      128.39      155.07     25.48 o 
  -6  -1   2        3.30        3.73     16.69 o 
  -5  -1   2      960.25      958.51     62.82 o 
  -4  -1   2      504.11      553.71     40.19 o 
  -3  -1   2      236.00      232.16     18.67 o 
  -2  -1   2      492.27      464.10     28.77 o 
  -1  -1   2      311.90      291.24     16.69 o 
   0  -1   2        6.33        6.15      4.39 o 
   1  -1   2     5128.11     5095.20    179.88 o 
   2  -1   2      834.35      819.91     36.24 o 
   3  -1   2      602.24      620.70     37.78 o 
   4  -1   2      901.21      938.30     54.91 o 
   5  -1   2       23.69       23.06     14.06 o 
   6  -1   2        6.72       14.06     23.28 o 
   7  -1   2      191.85      179.67     37.34 o 
   8  -1   2        0.06       20.21     38.00 o 
   9  -1   2       55.23       75.56     42.61 o 
  10  -1   2        5.36       54.47     68.97 o 
 -10   0   2       14.76      -39.10     70.72 o 
  -9   0   2        5.87       31.63     43.93 o 
  -8   0   2        2.17        2.86     24.38 o 
  -7   0   2        3.19       -0.22     19.99 o 
  -6   0   2      271.42      244.90     24.82 o 
  -5   0   2        0.81       12.30     15.81 o 
  -4   0   2     1223.24     1184.74     49.42 o 
  -3   0   2        3.52        7.03     13.84 o 
  -2   0   2      280.59      254.78     17.13 o 
  -1   0   2       38.94       45.25      7.03 o 
   0   0   2       63.05       60.40      5.71 o 
   1   0   2     1083.09     1069.21     36.46 o 
   2   0   2     9226.89     9106.69    230.40 o 
   3   0   2     1505.84     1616.11     74.24 o 
   4   0   2       72.13       72.70     11.20 o 
   5   0   2      237.58      225.79     29.21 o 
   6   0   2      314.51      297.39     36.24 o 
   7   0   2        0.57       26.80     30.75 o 
   8   0   2      611.51      681.10     63.70 o 
   9   0   2       10.10       22.62     30.75 o 
  10   0   2       21.85       44.37     43.27 o 
  -9   1   2        0.10        7.03     51.83 o 
  -8   1   2       11.99        9.44     27.45 o 
  -7   1   2      237.74      213.71     35.14 o 
  -6   1   2        8.45        3.73     23.50 o 
  -5   1   2        0.07        0.22     18.23 o 
  -4   1   2        0.21       -0.44     14.28 o 
  -3   1   2      203.69      224.47     18.01 o 
  -2   1   2     1941.86     2065.27     66.11 o 
  -1   1   2     1261.10     1443.91     43.49 o 
   0   1   2     2271.12     2230.88     50.30 o 
   1   1   2     1842.79     1772.49     34.48 o 
   2   1   2      800.43      809.15     29.65 o 
   3   1   2      337.74      326.16     18.23 o 
   4   1   2      667.71      634.54     42.39 o 
   5   1   2     1488.20     1500.36     86.54 o 
   6   1   2      408.09      388.10     39.54 o 
   7   1   2        1.67        1.98     21.31 o 
   8   1   2        2.59       14.72     26.36 o 
   9   1   2      242.90      213.49     53.37 o 
  10   1   2        9.98       32.73     49.42 o 
  -9   2   2        6.24       23.72     66.55 o 
  -8   2   2       45.23       43.71     34.92 o 
  -7   2   2       53.30       51.40     26.36 o 
  -6   2   2       90.72       84.34     23.72 o 
  -5   2   2       29.21       37.12     21.09 o 
  -4   2   2       70.80       77.09     16.03 o 
  -3   2   2       46.80       48.98     12.08 o 
  -2   2   2     2782.91     2868.05     86.98 o 
  -1   2   2      205.04      214.59     14.06 o 
   0   2   2      913.72      953.46     32.51 o 
   1   2   2      387.68      379.54     16.69 o 
   2   2   2      105.98       97.08      5.49 o 
   3   2   2        2.37       -3.51      4.61 o 
   4   2   2      474.32      488.26     20.87 o 
   5   2   2      174.30      156.38     19.11 o 
   6   2   2        8.36        0.88     23.94 o 
   7   2   2      137.28      116.19     30.97 o 
   8   2   2       13.64        8.13     30.09 o 
   9   2   2       10.16       10.32     37.56 o 
  10   2   2        6.33       13.18     26.14 o 
  -8   3   2        0.27       33.39     85.88 o 
  -7   3   2      121.43      115.97     21.09 o 
  -6   3   2       14.26       27.45     18.89 o 
  -5   3   2        2.76       -1.32     16.47 o 
  -4   3   2        0.35        5.71     13.40 o 
  -3   3   2      457.24      482.11     26.36 o 
  -2   3   2     1840.48     1957.87     68.09 o 
  -1   3   2      312.37      356.91     19.33 o 
   0   3   2       51.32       47.88      9.66 o 
   1   3   2      703.99      700.21     29.65 o 
   2   3   2     1716.53     1671.90     47.00 o 
   3   3   2     1002.21     1021.10     31.19 o 
   4   3   2      492.90      502.54     23.06 o 
   5   3   2      313.29      330.78     18.45 o 
   6   3   2       37.08       38.88     10.54 o 
   7   3   2      366.46      414.68     37.34 o 
   8   3   2       14.91       16.03     21.52 o 
   9   3   2        0.27      -16.91     34.04 o 
  10   3   2        6.08       12.52     40.41 o 
  11   3   2        1.33       17.13     44.37 o 
  -8   4   2        4.72       19.11     85.22 o 
  -7   4   2        0.49        2.86     18.67 o 
  -6   4   2       89.53       92.69     11.64 o 
  -5   4   2       10.12       13.40      7.47 o 
  -4   4   2       14.66        6.37     27.89 o 
  -3   4   2       28.37       41.73     23.06 o 
  -2   4   2       18.58        0.44     27.89 o 
  -1   4   2      730.61      839.02     37.78 o 
   0   4   2     1154.68     1260.51     53.81 o 
   1   4   2      831.69      832.21     42.39 o 
   2   4   2      677.44      670.34     29.65 o 
   3   4   2      200.43      210.19     12.08 o 
   4   4   2        3.26        3.07      7.03 o 
   5   4   2      813.58      861.21     34.48 o 
   6   4   2       13.22       14.28     11.64 o 
   7   4   2       38.29       40.85     12.96 o 
   8   4   2       95.12      102.57     25.26 o 
   9   4   2       63.84       74.68     25.48 o 
  10   4   2      100.82       96.64     39.75 o 
  11   4   2        8.50       -4.61     37.78 o 
  -7   5   2        0.48      -16.47     69.85 o 
  -6   5   2        7.61        1.98     37.34 o 
  -5   5   2      144.29      149.14     34.26 o 
  -4   5   2      102.63       89.61     32.95 o 
  -3   5   2       55.16       45.03     21.31 o 
  -2   5   2      289.17      317.82     34.92 o 
  -1   5   2      132.31      164.07     14.94 o 
   0   5   2     1199.92     1320.69     62.60 o 
   1   5   2      327.83      348.57     34.26 o 
   2   5   2       17.12       22.84     14.72 o 
   3   5   2      352.56      363.50     21.96 o 
   4   5   2      325.41      339.34     19.11 o 
   5   5   2       68.94       71.82     11.86 o 
   6   5   2       42.93       34.92     11.64 o 
   7   5   2       52.58       53.15     14.72 o 
   8   5   2       68.33       62.60     18.01 o 
   9   5   2       59.27       39.10     26.36 o 
  10   5   2        0.63        5.27     29.21 o 
  11   5   2        1.26        3.07     44.59 o 
  -7   6   2        2.20        0.22     55.57 o 
  -6   6   2        9.55       -6.59     37.78 o 
  -5   6   2        0.40      -14.28     30.09 o 
  -4   6   2        5.10        4.61     23.72 o 
  -3   6   2       55.75       64.35     29.43 o 
  -2   6   2       53.70       41.29     23.94 o 
  -1   6   2       29.63       37.78     11.64 o 
   0   6   2      169.00      146.94     20.21 o 
   1   6   2       10.12       22.62     19.55 o 
   2   6   2       41.63       28.33     18.89 o 
   3   6   2     1846.45     1947.76     66.99 o 
   4   6   2       62.25       64.57     14.94 o 
   5   6   2        4.22        0.22     10.32 o 
   6   6   2       23.21       20.43     12.08 o 
   7   6   2       30.41       30.53     15.16 o 
   8   6   2       41.07       53.15     18.01 o 
   9   6   2      100.03      127.83     24.38 o 
  10   6   2        8.39       -7.47     23.28 o 
  11   6   2       84.22      114.43     51.40 o 
  -6   7   2        0.20      -32.73     49.42 o 
  -5   7   2       33.51       49.64     40.63 o 
  -4   7   2       23.48       19.99     32.29 o 
  -3   7   2        4.79       29.43     28.33 o 
  -2   7   2        4.03       -3.07     27.67 o 
  -1   7   2        3.56        7.91      8.79 o 
   0   7   2        1.62       -8.79     19.33 o 
   1   7   2      194.86      170.88     27.24 o 
   2   7   2        4.33       14.94     19.33 o 
   3   7   2      206.19      195.48     17.79 o 
   4   7   2       87.67      102.79     16.03 o 
   5   7   2       12.59       13.62     15.81 o 
   6   7   2      155.93      145.84     18.45 o 
   7   7   2       82.39       81.05     18.01 o 
   8   7   2       98.33      108.06     19.33 o 
   9   7   2       36.53       44.81     21.74 o 
  10   7   2       19.53       28.11     28.55 o 
  11   7   2       22.23      -11.42     42.17 o 
  -5   8   2        4.84       -7.25     44.15 o 
  -4   8   2       44.67       53.15     46.34 o 
  -3   8   2        3.98        9.01     37.78 o 
  -2   8   2        3.34       10.98     38.44 o 
  -1   8   2        8.64        5.71      7.03 o 
   0   8   2      115.88      111.80     30.09 o 
   1   8   2       31.54       34.70     22.18 o 
   2   8   2        8.13        4.83     20.43 o 
   3   8   2       37.65       28.11     18.89 o 
   4   8   2       60.21       76.43     16.91 o 
   5   8   2        7.77       15.16     18.67 o 
   6   8   2        7.66        6.37     13.84 o 
   7   8   2       37.49       39.32     16.47 o 
   8   8   2       59.13       67.43     21.31 o 
   9   8   2       99.53      127.83     22.84 o 
  10   8   2        0.48       24.60     37.56 o 
  11   8   2       21.45       -6.15     40.85 o 
  -4   9   2       32.04       35.14     48.54 o 
  -3   9   2       36.69        5.27     52.71 o 
  -2   9   2        0.39        7.69     36.90 o 
  -1   9   2      291.20      262.47     46.56 o 
   0   9   2       13.58        5.71     19.33 o 
   1   9   2      379.49      356.26     44.81 o 
   2   9   2       34.19       22.40     30.97 o 
   3   9   2       15.00        3.51     17.35 o 
   4   9   2        4.09        4.39     18.89 o 
   5   9   2       15.25       16.03     19.99 o 
   6   9   2       12.21       12.30     21.74 o 
   7   9   2        0.71        1.76     23.50 o 
   8   9   2      148.19      170.66     24.16 o 
   9   9   2       12.74       14.28     23.50 o 
  10   9   2        0.75       -2.86     31.19 o 
  -3  10   2       54.01       96.20    113.33 o 
  -2  10   2       13.78       -0.88     63.70 o 
  -1  10   2       32.58       20.21     49.42 o 
   0  10   2      320.33      328.14     33.82 o 
   1  10   2       19.86       15.37     23.72 o 
   2  10   2        1.86      -11.20     27.24 o 
   3  10   2        5.05      -11.86     21.09 o 
   4  10   2       34.69       29.21     25.48 o 
   5  10   2        0.71       -1.98     19.99 o 
   6  10   2       24.97       21.96     25.48 o 
   7  10   2       16.99       29.21     25.48 o 
   8  10   2       16.94       27.24     30.31 o 
   9  10   2        6.57       -6.59     23.94 o 
  10  10   2        4.89       12.52     36.24 o 
  -2  11   2       22.65       -4.39     67.21 o 
  -1  11   2        3.63       13.18     66.11 o 
   0  11   2        9.36        7.03     18.89 o 
   1  11   2        6.97        1.54     24.16 o 
   2  11   2       15.22       24.60     31.19 o 
   3  11   2       48.12       58.42     29.43 o 
   4  11   2       36.33       17.79     27.67 o 
   5  11   2        0.06        7.25     25.70 o 
   6  11   2       53.65       61.94     24.60 o 
   7  11   2        5.46       -1.76     32.73 o 
   8  11   2        0.97        8.79     39.10 o 
   9  11   2       12.78       11.20     42.61 o 
   0  12   2        0.16       46.34     98.62 o 
   1  12   2        1.05       14.94     61.72 o 
   2  12   2        4.43        1.98     39.75 o 
   3  12   2        8.91        7.03     40.63 o 
   4  12   2        0.00       23.50     33.17 o 
   5  12   2        6.93        4.17     31.19 o 
   6  12   2        2.62       -6.81     34.04 o 
   7  12   2        0.01       -2.64     30.97 o 
   8  12   2        6.46       40.19     41.29 o 
   1  13   2       21.88       19.99    137.06 o 
   2  13   2        4.23        2.86     49.20 o 
   3  13   2        0.09       -7.03     47.00 o 
   4  13   2        1.66        2.20     53.37 o 
   5  13   2       12.81       33.60     59.30 o 
   6  13   2       26.63       17.35     53.15 o 
   7  13   2        0.01      -22.62     97.96 o 
  -6 -12   3        0.55       11.20     68.75 o 
  -5 -12   3        2.40        3.29     64.13 o 
  -4 -12   3       10.96       23.50     53.81 o 
  -3 -12   3       35.22       39.75     50.96 o 
  -2 -12   3        0.42       28.33     41.07 o 
  -1 -12   3        4.36       -3.73    110.04 o 
  -8 -11   3        2.84       -7.25     44.59 o 
  -7 -11   3        2.30       13.62     72.26 o 
  -6 -11   3        0.40       -9.44     65.89 o 
  -5 -11   3       27.80       41.95     50.30 o 
  -4 -11   3       10.45       11.42     44.37 o 
  -3 -11   3        8.68       19.99     32.29 o 
  -2 -11   3       11.64       12.30     29.21 o 
  -1 -11   3      242.46      200.97     41.51 o 
   0 -11   3       68.38       49.20     77.31 o 
   1 -11   3       22.13       90.93    109.82 o 
  -8 -10   3        1.17      -16.47     37.56 o 
  -7 -10   3       43.22       32.73     29.43 o 
  -6 -10   3       27.64       37.56     54.03 o 
  -5 -10   3       12.38       35.36     50.52 o 
  -4 -10   3        3.57        0.00     35.36 o 
  -3 -10   3        5.75       -5.49     33.39 o 
  -2 -10   3       34.33       41.07     28.33 o 
  -1 -10   3      152.51      138.81     30.53 o 
   0 -10   3        1.63       14.94     32.51 o 
   1 -10   3        0.37        7.47     31.63 o 
   2 -10   3       39.88        0.00     94.88 o 
  -9  -9   3        0.29       17.35     29.87 o 
  -8  -9   3        3.60        5.05     38.66 o 
  -7  -9   3        0.20        9.01     33.17 o 
  -6  -9   3        0.10        2.64     32.51 o 
  -5  -9   3      121.36      100.59     31.63 o 
  -4  -9   3        6.51       -2.42     19.99 o 
  -3  -9   3       61.56       68.53     25.26 o 
  -2  -9   3      120.83      125.85     22.84 o 
  -1  -9   3       32.16       37.78     19.77 o 
   0  -9   3        2.84       10.98     22.18 o 
   1  -9   3      110.79      110.04     30.97 o 
   2  -9   3      102.25      117.73     35.36 o 
   3  -9   3       28.47        7.91     88.95 o 
   4  -9   3        3.32        4.17     84.78 o 
  -9  -8   3        6.15        2.20     41.51 o 
  -8  -8   3       28.78       25.26     28.55 o 
  -7  -8   3        0.93       13.18     30.97 o 
  -6  -8   3       28.66       27.67     23.28 o 
  -5  -8   3       10.37        7.25     17.35 o 
  -4  -8   3      240.41      218.54     30.31 o 
  -3  -8   3        0.12       -4.61     21.96 o 
  -2  -8   3        5.54        1.54     18.89 o 
  -1  -8   3        0.01       -0.22     16.03 o 
   0  -8   3        0.07        9.44     17.35 o 
   1  -8   3        8.90        6.81     27.02 o 
   2  -8   3      176.88      179.23     30.31 o 
   3  -8   3        2.22       -1.76     31.85 o 
   4  -8   3       21.14        2.42     66.11 o 
   5  -8   3        9.61       38.00     77.53 o 
 -10  -7   3        0.10       41.29     45.03 o 
  -9  -7   3       23.57       10.54     36.68 o 
  -8  -7   3       38.63       54.91     25.26 o 
  -7  -7   3       92.23      104.77     26.36 o 
  -6  -7   3        0.82        0.88     19.77 o 
  -5  -7   3      201.77      166.27     24.16 o 
  -4  -7   3       72.78       71.38     18.01 o 
  -3  -7   3       11.53       11.42     15.59 o 
  -2  -7   3        0.01        3.07     16.91 o 
  -1  -7   3       41.23       38.88     16.69 o 
   0  -7   3      435.24      438.40     30.53 o 
   1  -7   3      238.66      231.50     32.95 o 
   2  -7   3       29.54       21.31     24.82 o 
   3  -7   3      251.75      249.51     37.34 o 
   4  -7   3        0.30       27.45     34.70 o 
   5  -7   3       15.97       30.97     40.19 o 
   6  -7   3       24.13       54.47     70.72 o 
 -10  -6   3        0.29        7.03     51.83 o 
  -9  -6   3        0.33       -2.86     30.75 o 
  -8  -6   3       81.23       94.23     32.95 o 
  -7  -6   3        3.27      -22.40     22.40 o 
  -6  -6   3       14.02       25.26     22.18 o 
  -5  -6   3       21.15       17.35     18.89 o 
  -4  -6   3       17.08       23.94     15.59 o 
  -3  -6   3        0.08        4.61     14.06 o 
  -2  -6   3       14.57       18.23     15.37 o 
  -1  -6   3      178.25      153.97     18.23 o 
   0  -6   3      122.05       99.94     17.13 o 
   1  -6   3      528.33      545.80     42.17 o 
   2  -6   3        0.81        5.71     19.77 o 
   3  -6   3       13.58       13.18     17.79 o 
   4  -6   3        7.13       12.30     18.89 o 
   5  -6   3        9.95        2.42     22.18 o 
   6  -6   3       33.20       31.63     69.85 o 
   7  -6   3       48.55       69.63     99.50 o 
 -10  -5   3       19.15       37.78     54.69 o 
  -9  -5   3       20.14        6.81     32.73 o 
  -8  -5   3       16.74       12.08     28.11 o 
  -7  -5   3       18.83       23.28     21.31 o 
  -6  -5   3      110.78      124.54     19.33 o 
  -5  -5   3       75.02       61.28     16.47 o 
  -4  -5   3      296.63      297.39     23.28 o 
  -3  -5   3        0.05        8.79     13.84 o 
  -2  -5   3       37.13       35.80     12.08 o 
  -1  -5   3       16.42       18.45     13.62 o 
   0  -5   3      168.60      154.63     15.81 o 
   1  -5   3        7.43       -0.88     15.37 o 
   2  -5   3      103.57      100.16     18.01 o 
   3  -5   3        9.99       -8.13     16.47 o 
   4  -5   3       24.69       17.57     13.18 o 
   5  -5   3        1.13        3.95     16.91 o 
   6  -5   3       27.98       24.82     18.01 o 
   7  -5   3       39.76       32.07     37.34 o 
 -10  -4   3       16.07       10.76     52.71 o 
  -9  -4   3        4.16       -1.32     34.04 o 
  -8  -4   3        0.09        1.98     21.96 o 
  -7  -4   3       17.60       17.35     25.92 o 
  -6  -4   3       94.63       76.87     21.74 o 
  -5  -4   3       83.61       82.15     20.43 o 
  -4  -4   3      478.86      481.67     30.31 o 
  -3  -4   3       14.94       10.54     10.98 o 
  -2  -4   3       70.81       68.09     10.54 o 
  -1  -4   3      311.50      331.88     20.87 o 
   0  -4   3      284.59      301.57     18.01 o 
   1  -4   3      108.66      125.19     16.91 o 
   2  -4   3      141.85      136.84     16.69 o 
   3  -4   3        1.60       -0.22     11.64 o 
   4  -4   3      129.54      110.26     16.03 o 
   5  -4   3        7.33        9.44     22.62 o 
   6  -4   3      105.88       95.32     24.16 o 
   7  -4   3        1.94       -4.83     19.99 o 
   8  -4   3        2.73        2.64     63.04 o 
 -10  -3   3        0.01       35.58     64.57 o 
  -9  -3   3        8.68       24.60     34.04 o 
  -8  -3   3        3.43       17.79     31.19 o 
  -7  -3   3       10.90       -1.32     20.21 o 
  -6  -3   3       40.53       31.85     21.52 o 
  -5  -3   3      199.07      203.61     24.16 o 
  -4  -3   3       15.39       24.60     15.81 o 
  -3  -3   3      316.38      290.36     22.62 o 
  -2  -3   3      503.78      519.23     30.09 o 
  -1  -3   3      267.31      261.15     16.69 o 
   0  -3   3      983.97     1051.19     44.15 o 
   1  -3   3        1.43       -3.07      9.01 o 
   2  -3   3      491.32      489.36     24.60 o 
   3  -3   3       72.09       79.51     16.69 o 
   4  -3   3       39.90       36.90     15.37 o 
   5  -3   3        3.37        6.81     21.96 o 
   6  -3   3      104.58      100.38     21.52 o 
   7  -3   3      171.90      162.97     27.02 o 
   8  -3   3        0.06       14.06     30.53 o 
   9  -3   3       38.67       70.72     63.48 o 
 -10  -2   3       11.35      -55.35     67.87 o 
  -9  -2   3       19.66       -4.39     40.63 o 
  -8  -2   3        0.77        0.44     26.58 o 
  -7  -2   3        0.15       12.96     27.02 o 
  -6  -2   3        3.08       12.96     23.06 o 
  -5  -2   3        0.09      -10.98     18.67 o 
  -4  -2   3      115.64       99.72     18.45 o 
  -3  -2   3     2148.26     2088.55     92.47 o 
  -2  -2   3     1638.40     1577.01     56.67 o 
  -1  -2   3        0.73        4.39      6.59 o 
   0  -2   3      136.30      131.34      9.88 o 
   1  -2   3        1.29        1.10     11.20 o 
   2  -2   3     1230.84     1352.32     40.63 o 
   3  -2   3      187.96      197.68     20.65 o 
   4  -2   3       11.35       11.42     16.03 o 
   5  -2   3      935.60      913.70     57.77 o 
   6  -2   3      108.00      110.70     21.09 o 
   7  -2   3        0.05        5.71     15.37 o 
   8  -2   3        2.16       21.74     32.29 o 
   9  -2   3        0.96       27.67     47.88 o 
 -10  -1   3        2.77        0.88     45.69 o 
  -9  -1   3        2.86        2.86     38.44 o 
  -8  -1   3        6.51        3.95     27.67 o 
  -7  -1   3       38.06       32.73     23.72 o 
  -6  -1   3        1.04       -1.76     18.89 o 
  -5  -1   3      255.73      186.25     27.67 o 
  -4  -1   3      154.70      159.24     24.16 o 
  -3  -1   3      168.58      158.58     19.33 o 
  -2  -1   3        2.31       -1.98      9.88 o 
  -1  -1   3      380.63      355.82     19.77 o 
   0  -1   3     1443.04     1403.28     44.81 o 
   1  -1   3     1982.34     1909.55     85.88 o 
   2  -1   3     2091.70     2173.55     83.02 o 
   3  -1   3      722.31      675.17     37.56 o 
   4  -1   3      902.44      885.15     48.10 o 
   5  -1   3       48.49       60.84     18.01 o 
   6  -1   3      378.81      373.83     27.89 o 
   7  -1   3       47.85       47.88     32.51 o 
   8  -1   3        4.36       32.07     39.97 o 
   9  -1   3        8.26        9.44     42.61 o 
  10  -1   3       43.22       57.98     53.15 o 
  -9   0   3        6.33       12.96     47.22 o 
  -8   0   3       28.84       17.35     26.14 o 
  -7   0   3      108.20      115.53     21.31 o 
  -6   0   3       40.49       49.42     17.57 o 
  -5   0   3       99.94       91.81     20.21 o 
  -4   0   3        7.77       18.01     17.79 o 
  -3   0   3      277.69      282.02     20.21 o 
  -2   0   3       36.25       28.99      9.44 o 
  -1   0   3      559.11      530.43     23.28 o 
   0   0   3     2868.36     2884.74     90.71 o 
   1   0   3       39.08       31.85      5.49 o 
   2   0   3     2813.33     2668.62     81.71 o 
   3   0   3      924.68      859.67     47.00 o 
   4   0   3      114.64      130.25     20.43 o 
   5   0   3     1160.34     1209.12     50.08 o 
   6   0   3      247.91      265.76     36.02 o 
   7   0   3       17.85        5.93     28.11 o 
   8   0   3      508.14      497.48     47.44 o 
   9   0   3        1.06       -9.44     36.68 o 
  10   0   3        0.48        6.81     45.03 o 
  -9   1   3        1.84        6.37     70.94 o 
  -8   1   3       17.81       27.89     28.33 o 
  -7   1   3      118.85      113.33     30.31 o 
  -6   1   3       17.75       13.18     20.21 o 
  -5   1   3       22.76       12.74     17.13 o 
  -4   1   3        1.00        3.95     16.69 o 
  -3   1   3      988.17      964.22     44.37 o 
  -2   1   3       24.50        8.79      8.35 o 
  -1   1   3      178.00      186.25     14.06 o 
   0   1   3      370.39      366.36     19.11 o 
   1   1   3      418.82      391.62     14.94 o 
   2   1   3     2535.37     2437.56     83.24 o 
   3   1   3       68.58       62.38      9.44 o 
   4   1   3        3.82        1.76      9.01 o 
   5   1   3       61.43       83.90     20.43 o 
   6   1   3      204.69      187.79     29.65 o 
   7   1   3       99.95       87.86     29.43 o 
   8   1   3        0.93       12.52     29.87 o 
   9   1   3      165.86      180.32     44.81 o 
  10   1   3        0.02      -10.76     42.39 o 
  -9   2   3       42.41       49.42     75.34 o 
  -8   2   3       66.07       98.40     38.66 o 
  -7   2   3       15.95       18.45     24.82 o 
  -6   2   3       65.83       52.93     24.38 o 
  -5   2   3       24.77       29.87     18.45 o 
  -4   2   3      327.95      346.15     28.99 o 
  -3   2   3        0.41        2.64     10.98 o 
  -2   2   3      579.05      562.50     27.24 o 
  -1   2   3     1064.43     1084.14     37.12 o 
   0   2   3     1430.40     1408.77     39.32 o 
   1   2   3      540.54      522.52     17.35 o 
   2   2   3      622.25      622.90     26.58 o 
   3   2   3     1329.08     1285.99     44.59 o 
   4   2   3      138.90      140.57     13.84 o 
   5   2   3      458.70      482.77     26.14 o 
   6   2   3       59.06       67.87     19.99 o 
   7   2   3       64.88       63.48     26.58 o 
   8   2   3      468.00      455.75     50.08 o 
   9   2   3        2.06        4.83     34.48 o 
  10   2   3       47.45       63.48     40.63 o 
  -8   3   3        1.91       -6.37     67.43 o 
  -7   3   3      165.20      152.43     31.19 o 
  -6   3   3        3.58       -5.27     21.52 o 
  -5   3   3       11.14        7.91     18.45 o 
  -4   3   3        2.29       12.52     16.03 o 
  -3   3   3       52.09       55.79     12.74 o 
  -2   3   3      138.56      130.47     14.94 o 
  -1   3   3       10.80        6.59      8.35 o 
   0   3   3      357.02      314.74     16.03 o 
   1   3   3      364.95      339.12     19.33 o 
   2   3   3      908.66      874.82     27.02 o 
   3   3   3       28.25       25.92      4.17 o 
   4   3   3      211.41      199.65     12.30 o 
   5   3   3       13.30       17.79      8.57 o 
   6   3   3       28.66       29.21     15.81 o 
   7   3   3        3.99      -13.18     22.62 o 
   8   3   3       22.28       10.54     25.48 o 
   9   3   3        0.70        4.83     35.36 o 
  10   3   3        0.09       16.25     43.27 o 
  11   3   3       23.32       31.63     49.64 o 
  -8   4   3        3.85      -21.52     80.61 o 
  -7   4   3        9.09        1.54     68.31 o 
  -6   4   3        1.99       -2.86     15.59 o 
  -5   4   3       22.84       21.52     14.94 o 
  -4   4   3       78.08       94.66     15.16 o 
  -3   4   3        3.81       -2.64     13.18 o 
  -2   4   3       49.85       65.01     11.86 o 
  -1   4   3     1066.69     1125.87     41.73 o 
   0   4   3      109.71       97.30     15.81 o 
   1   4   3      547.62      528.01     32.51 o 
   2   4   3      617.63      589.73     32.29 o 
   3   4   3      440.76      439.94     21.52 o 
   4   4   3      901.05      935.66     33.17 o 
   5   4   3      139.15      128.71     10.76 o 
   6   4   3       88.41       82.15     11.42 o 
   7   4   3       29.76       40.63     16.47 o 
   8   4   3       29.04       23.72     21.31 o 
   9   4   3       11.99       -0.66     31.63 o 
  10   4   3        5.11       40.19     34.92 o 
  11   4   3        1.80      -23.50     41.07 o 
  -7   5   3       14.38      -31.85     52.27 o 
  -6   5   3        0.19      -10.76     47.66 o 
  -5   5   3        1.28        8.79     33.39 o 
  -4   5   3      158.45      152.65     34.92 o 
  -3   5   3        5.53       12.30     29.21 o 
  -2   5   3      198.07      191.96     27.24 o 
  -1   5   3      306.60      315.62     23.94 o 
   0   5   3      347.92      334.95     29.21 o 
   1   5   3      175.87      166.05     21.09 o 
   2   5   3      700.96      699.33     37.78 o 
   3   5   3      507.64      498.14     26.14 o 
   4   5   3        5.26       11.86      9.88 o 
   5   5   3       15.93       18.23      7.47 o 
   6   5   3       31.50       29.21     10.54 o 
   7   5   3       83.21       87.86     14.28 o 
   8   5   3        0.91       -2.64     14.06 o 
   9   5   3       21.94       30.31     23.72 o 
  10   5   3        4.53      -10.98     32.29 o 
  11   5   3        2.65       -0.66     35.36 o 
  -7   6   3        1.68      -48.54     83.24 o 
  -6   6   3        1.34       -1.10     72.26 o 
  -5   6   3        2.59      -11.42     29.87 o 
  -4   6   3       51.34       25.04     25.04 o 
  -3   6   3        0.36        8.13     28.55 o 
  -2   6   3       61.50       68.31     31.41 o 
  -1   6   3       65.27       73.14     13.18 o 
   0   6   3      131.37      100.81     20.65 o 
   1   6   3      408.77      378.00     29.43 o 
   2   6   3       18.38        6.81     14.94 o 
   3   6   3      642.04      639.37     30.09 o 
   4   6   3     1072.27     1075.79     47.44 o 
   5   6   3       13.56       14.06      9.01 o 
   6   6   3        3.99       12.30     10.32 o 
   7   6   3       36.43       31.41     13.40 o 
   8   6   3      155.91      161.22     20.87 o 
   9   6   3        0.75        2.64     15.59 o 
  10   6   3       20.32       15.16     29.87 o 
  11   6   3       40.89        2.64     35.36 o 
  -6   7   3        0.68      -23.28     42.61 o 
  -5   7   3       21.74       17.79     39.10 o 
  -4   7   3       36.76       43.27     30.31 o 
  -3   7   3       21.75       31.85     27.67 o 
  -2   7   3       25.98       12.74     24.82 o 
  -1   7   3       40.18       53.37     13.40 o 
   0   7   3      249.20      249.95     28.99 o 
   1   7   3        0.13       -3.95     18.01 o 
   2   7   3        5.12       -3.95     20.65 o 
   3   7   3      611.28      629.27     35.36 o 
   4   7   3        0.42        2.86     13.62 o 
   5   7   3        5.07       -0.44     12.96 o 
   6   7   3       62.93       54.69     13.18 o 
   7   7   3      167.10      163.19     18.01 o 
   8   7   3        6.70        6.15     15.16 o 
   9   7   3      114.39      106.53     21.09 o 
  10   7   3        3.20        7.03     24.60 o 
  11   7   3        1.17      -12.08     32.07 o 
  -5   8   3        3.57        9.22     46.12 o 
  -4   8   3       43.51       65.45     46.12 o 
  -3   8   3        9.03       20.65     30.75 o 
  -2   8   3        0.06      -12.08     42.17 o 
  -1   8   3        6.96       11.86      7.47 o 
   0   8   3      236.39      234.79     32.51 o 
   1   8   3        6.56       11.86     23.06 o 
   2   8   3       26.32       29.87     27.24 o 
   3   8   3        6.67        9.22     16.69 o 
   4   8   3       32.89       31.19     16.91 o 
   5   8   3        0.89       -0.88     15.16 o 
   6   8   3       13.27       17.79     18.01 o 
   7   8   3        2.42       14.28     14.50 o 
   8   8   3       18.39       14.94     17.35 o 
   9   8   3       34.51       54.03     20.87 o 
  10   8   3        0.55      -25.26     25.92 o 
  11   8   3        0.93        7.03     36.02 o 
  -4   9   3       63.98       44.81     60.18 o 
  -3   9   3       66.79       65.01     44.81 o 
  -2   9   3       20.45        9.22     45.90 o 
  -1   9   3      243.33      223.37     45.25 o 
   0   9   3        8.99       24.82     23.06 o 
   1   9   3      459.75      423.25     41.51 o 
   2   9   3       21.20      -13.18     30.53 o 
   3   9   3       32.25       28.55     19.55 o 
   4   9   3       19.56       19.99     20.43 o 
   5   9   3       51.21       45.03     19.77 o 
   6   9   3       13.25       13.84     23.94 o 
   7   9   3       77.96       96.86     22.40 o 
   8   9   3        0.80       -7.25     20.21 o 
   9   9   3        6.19        4.83     20.21 o 
  10   9   3        0.53       -9.88     29.43 o 
  -3  10   3       88.09       75.56     58.42 o 
  -2  10   3       32.13       14.50     90.27 o 
  -1  10   3       20.90        5.05     58.42 o 
   0  10   3      386.83      377.56     33.60 o 
   1  10   3       32.37       38.44     28.99 o 
   2  10   3       30.57       48.76     32.95 o 
   3  10   3        5.90        4.61     21.31 o 
   4  10   3        3.25        0.44     19.11 o 
   5  10   3       27.80       17.79     21.96 o 
   6  10   3        7.62       26.80     23.50 o 
   7  10   3       63.30       41.51     24.16 o 
   8  10   3       78.40       83.46     26.14 o 
   9  10   3        3.99       13.40     20.21 o 
  10  10   3        0.10       -1.10     35.14 o 
  -1  11   3        6.17        5.71     73.36 o 
   0  11   3       23.97       27.45     30.97 o 
   1  11   3       55.23       38.00     41.73 o 
   2  11   3       11.67       18.01     36.24 o 
   3  11   3      184.31      194.60     33.60 o 
   4  11   3       38.04       30.53     25.48 o 
   5  11   3       31.59       29.21     27.89 o 
   6  11   3       40.41       31.19     28.99 o 
   7  11   3        0.31        8.79     25.48 o 
   8  11   3        0.44       21.09     34.48 o 
   9  11   3        0.09       -6.37     34.26 o 
  -1  12   3        0.34        8.79     78.63 o 
   0  12   3        6.23      -19.33    107.62 o 
   1  12   3       40.99       33.82     47.88 o 
   2  12   3       17.22        7.91     43.93 o 
   3  12   3       51.47       58.86     32.07 o 
   4  12   3        8.77       21.74     32.51 o 
   5  12   3        5.95       -1.32     25.92 o 
   6  12   3       64.46       44.37     32.07 o 
   7  12   3        0.00        6.15     34.70 o 
   8  12   3        1.11       16.25     35.58 o 
   1  13   3        2.23      -15.59     81.49 o 
   2  13   3        4.13       15.81     56.01 o 
   3  13   3        0.55      -13.40     47.00 o 
   4  13   3        3.33       10.98     66.99 o 
   5  13   3       12.14       22.62     62.82 o 
   6  13   3       11.24      -12.74     67.65 o 
   7  13   3        0.04       -5.93     76.00 o 
  -5 -12   4        0.96       18.23    121.24 o 
  -4 -12   4        3.79       62.60    134.42 o 
  -3 -12   4       18.40      -41.95    134.64 o 
  -2 -12   4        0.01      -17.57    110.48 o 
  -7 -11   4        0.45       34.92     80.17 o 
  -6 -11   4        1.10       -3.07     63.26 o 
  -5 -11   4        0.06      -16.25     48.76 o 
  -4 -11   4        9.55        6.59     49.64 o 
  -3 -11   4        0.24       18.23     42.39 o 
  -2 -11   4       21.23       12.74     35.36 o 
  -1 -11   4       70.86       68.75     32.73 o 
   0 -11   4        0.06       17.35    102.57 o 
  -8 -10   4       39.13       46.56     41.95 o 
  -7 -10   4       10.73       46.56     34.70 o 
  -6 -10   4        1.34      -32.29     67.21 o 
  -5 -10   4        0.79       -3.07     60.84 o 
  -4 -10   4       16.06       29.21     45.90 o 
  -3 -10   4        4.51       -4.17     37.12 o 
  -2 -10   4       16.16       23.72     30.09 o 
  -1 -10   4       20.61       12.52     24.38 o 
   0 -10   4       38.44       41.95     39.54 o 
   1 -10   4        3.02       21.52    104.11 o 
   2 -10   4       18.66      -18.67     92.91 o 
  -8  -9   4        4.53        7.03     31.63 o 
  -7  -9   4        5.96        6.81     32.95 o 
  -6  -9   4        1.74      -21.31     31.41 o 
  -5  -9   4      184.72      197.02     35.14 o 
  -4  -9   4        6.42        4.17     39.32 o 
  -3  -9   4       47.54       48.98     28.11 o 
  -2  -9   4      118.57      120.80     24.38 o 
  -1  -9   4       94.03      101.03     29.43 o 
   0  -9   4       40.92       35.80     23.06 o 
   1  -9   4       42.38       43.93     33.60 o 
   2  -9   4       26.95       54.69     46.56 o 
   3  -9   4        9.04       42.61     98.18 o 
  -9  -8   4        1.00       -4.17     30.75 o 
  -8  -8   4        7.41        3.07     31.85 o 
  -7  -8   4        7.06       21.31     37.12 o 
  -6  -8   4       71.54       98.84     35.36 o 
  -5  -8   4      142.95      146.06     26.14 o 
  -4  -8   4      344.37      335.39     31.41 o 
  -3  -8   4       20.43       25.48     26.58 o 
  -2  -8   4       39.16       41.29     22.84 o 
  -1  -8   4      206.26      190.21     22.40 o 
   0  -8   4       26.60       29.87     16.03 o 
   1  -8   4       32.44       34.26     25.04 o 
   2  -8   4      170.19      190.21     35.36 o 
   3  -8   4        0.84        5.05     30.75 o 
   4  -8   4        3.57      -14.94     73.36 o 
  -9  -7   4       15.40        9.66     40.41 o 
  -8  -7   4       16.65       20.87     32.95 o 
  -7  -7   4       18.88       26.36     30.53 o 
  -6  -7   4       45.66       43.71     19.55 o 
  -5  -7   4      277.25      267.74     30.31 o 
  -4  -7   4        0.75        6.81     16.69 o 
  -3  -7   4        0.27        9.01     21.74 o 
  -2  -7   4       60.48       50.96     18.23 o 
  -1  -7   4       88.23       94.88     19.77 o 
   0  -7   4       46.64       37.56     15.16 o 
   1  -7   4       21.04       14.50     19.77 o 
   2  -7   4       25.45       30.53     26.80 o 
   3  -7   4      494.27      541.85     42.83 o 
   4  -7   4       51.01       28.55     24.38 o 
   5  -7   4       70.27       59.74     66.11 o 
   6  -7   4       39.53       45.47     74.90 o 
  -9  -6   4        3.10       13.40     43.49 o 
  -8  -6   4        4.40       -8.79     26.80 o 
  -7  -6   4        1.98       29.65     25.70 o 
  -6  -6   4       59.02       63.70     21.96 o 
  -5  -6   4        0.00       10.98     18.23 o 
  -4  -6   4       22.68       34.92     19.11 o 
  -3  -6   4        9.49       18.67     17.57 o 
  -2  -6   4        3.14        5.71     21.09 o 
  -1  -6   4        1.64       -6.37     12.96 o 
   0  -6   4        9.73       12.52     13.18 o 
   1  -6   4       78.98       65.67     18.23 o 
   2  -6   4      168.42      170.22     23.28 o 
   3  -6   4        5.61        1.10     18.45 o 
   4  -6   4        6.38       15.59     20.43 o 
   5  -6   4        6.87        0.44     19.77 o 
   6  -6   4       28.35        9.88     44.81 o 
   7  -6   4       35.56       43.93     57.98 o 
  -9  -5   4        2.89       -9.66     37.12 o 
  -8  -5   4       21.11       11.86     30.53 o 
  -7  -5   4      100.48       91.81     25.26 o 
  -6  -5   4        0.01        0.88     17.13 o 
  -5  -5   4        4.80       -6.37     17.13 o 
  -4  -5   4       48.90       38.44     14.94 o 
  -3  -5   4      138.90      120.36     19.33 o 
  -2  -5   4      187.11      170.00     17.35 o 
  -1  -5   4      150.88      149.57     18.45 o 
   0  -5   4      166.96      152.21     15.16 o 
   1  -5   4        8.15       10.98     13.62 o 
   2  -5   4        7.82       12.74     15.59 o 
   3  -5   4      101.52       89.39     19.55 o 
   4  -5   4        4.48       -1.32     16.25 o 
   5  -5   4      102.90       91.15     19.55 o 
   6  -5   4       16.94       30.31     22.62 o 
   7  -5   4       12.27       12.08     36.68 o 
 -10  -4   4        1.26      -11.64     68.75 o 
  -9  -4   4        9.21       13.18     37.34 o 
  -8  -4   4        2.83        8.57     34.48 o 
  -7  -4   4       33.01       22.84     24.60 o 
  -6  -4   4        2.62        9.01     23.06 o 
  -5  -4   4        6.99       16.47     15.59 o 
  -4  -4   4       98.80       99.72     16.03 o 
  -3  -4   4      217.32      215.47     20.65 o 
  -2  -4   4       77.83       79.73     13.62 o 
  -1  -4   4      863.89      878.34     36.90 o 
   0  -4   4     1001.46     1059.98     44.59 o 
   1  -4   4      550.63      575.46     37.78 o 
   2  -4   4      160.23      151.77     23.06 o 
   3  -4   4       36.40       38.22     10.98 o 
   4  -4   4        3.06        4.83     12.74 o 
   5  -4   4        0.37        5.93     15.37 o 
   6  -4   4      112.85      107.18     26.36 o 
   7  -4   4        0.47        0.66     21.52 o 
   8  -4   4        0.52      -14.72     53.81 o 
  -9  -3   4       10.78        8.57     46.78 o 
  -8  -3   4       38.30       42.61     40.19 o 
  -7  -3   4        4.87        4.39     23.50 o 
  -6  -3   4       25.51       33.17     25.26 o 
  -5  -3   4       18.64       11.64     15.16 o 
  -4  -3   4       45.80       41.73     14.28 o 
  -3  -3   4      135.05      136.18     15.81 o 
  -2  -3   4      207.03      192.62     14.28 o 
  -1  -3   4       89.31       76.43     10.76 o 
   0  -3   4        0.11        3.73     10.54 o 
   1  -3   4        9.20       10.32     12.96 o 
   2  -3   4        5.49       14.50     16.47 o 
   3  -3   4       35.62       31.85      8.79 o 
   4  -3   4      137.79      130.69     19.55 o 
   5  -3   4       47.99       44.15     24.16 o 
   6  -3   4        7.45        1.76     22.62 o 
   7  -3   4      112.39      108.28     25.70 o 
   8  -3   4        6.53       -1.98     30.09 o 
  -9  -2   4        0.05       -8.79     49.86 o 
  -8  -2   4        8.09        9.88     28.33 o 
  -7  -2   4       24.45       14.28     24.16 o 
  -6  -2   4      104.69       97.30     25.26 o 
  -5  -2   4       36.13       28.77     20.21 o 
  -4  -2   4       19.75       12.96     15.59 o 
  -3  -2   4     1171.98     1135.76     60.18 o 
  -2  -2   4      897.90      915.90     38.22 o 
  -1  -2   4      825.77      853.08     35.36 o 
   0  -2   4        4.96        5.93      7.91 o 
   1  -2   4        5.40        1.10      9.44 o 
   2  -2   4      184.00      149.35     22.18 o 
   3  -2   4        1.25        0.00     12.08 o 
   4  -2   4      238.81      250.61     25.48 o 
   5  -2   4      740.62      694.28     48.54 o 
   6  -2   4       49.11       54.69     22.40 o 
   7  -2   4        0.16        3.73     19.55 o 
   8  -2   4        0.24        7.25     30.75 o 
   9  -2   4        0.79        3.95     38.66 o 
  -9  -1   4        2.80        3.73     35.80 o 
  -8  -1   4        1.33       -0.66     21.96 o 
  -7  -1   4        2.18       -4.83     23.50 o 
  -6  -1   4       34.50       48.54     27.02 o 
  -5  -1   4        1.61        7.03     19.77 o 
  -4  -1   4       13.54       16.25     16.03 o 
  -3  -1   4      303.85      302.66     25.92 o 
  -2  -1   4       21.98       25.04     11.42 o 
  -1  -1   4       49.23       38.44      9.44 o 
   0  -1   4       30.61       30.75      7.47 o 
   1  -1   4      597.39      587.76     28.55 o 
   2  -1   4      281.23      282.90     14.28 o 
   3  -1   4     4349.62     4562.35    133.98 o 
   4  -1   4       61.75       58.42     16.25 o 
   5  -1   4       27.95       39.32     19.77 o 
   6  -1   4      299.85      316.72     26.58 o 
   7  -1   4       78.93       94.01     32.29 o 
   8  -1   4       21.24       27.89     35.36 o 
   9  -1   4        0.06        7.91     30.97 o 
  -9   0   4        3.30        8.35     40.63 o 
  -8   0   4        0.75       14.72     27.89 o 
  -7   0   4       75.73       69.63     25.48 o 
  -6   0   4      162.18      148.70     24.16 o 
  -5   0   4       16.92       14.50     19.77 o 
  -4   0   4      114.24       85.44     21.52 o 
  -3   0   4        0.88        0.66     12.74 o 
  -2   0   4      126.78      117.29     13.62 o 
  -1   0   4     1148.15     1128.29     46.56 o 
   0   0   4      194.85      195.48     12.52 o 
   1   0   4       34.78       32.95      5.49 o 
   2   0   4     5061.17     5158.89    115.97 o 
   3   0   4     1124.53     1198.35     54.25 o 
   4   0   4        7.44        3.07     20.43 o 
   5   0   4      389.58      389.20     27.67 o 
   6   0   4      190.75      200.09     15.37 o 
   7   0   4       48.52       24.82     30.09 o 
   8   0   4       51.32       26.36     34.92 o 
   9   0   4        2.04      -34.04     39.32 o 
  10   0   4        4.18      -36.90     51.18 o 
  -9   1   4        1.77      -29.87     68.09 o 
  -8   1   4        3.95       -2.64     30.75 o 
  -7   1   4       72.44       68.53     31.63 o 
  -6   1   4       22.01        8.79     22.84 o 
  -5   1   4      344.03      340.44     30.31 o 
  -4   1   4      119.92      107.62     20.21 o 
  -3   1   4       20.08       24.38     13.62 o 
  -2   1   4      268.85      282.68     22.62 o 
  -1   1   4      244.16      256.98     17.35 o 
   0   1   4      405.98      384.37     21.96 o 
   1   1   4     2869.66     2713.43     79.95 o 
   2   1   4      155.71      153.31     10.98 o 
   3   1   4       98.61       94.44     16.03 o 
   4   1   4        9.40        9.44     14.06 o 
   5   1   4       60.04       62.38     13.40 o 
   6   1   4      208.91      203.61     29.87 o 
   7   1   4      308.93      312.77     40.85 o 
   8   1   4       11.87       16.69     30.75 o 
   9   1   4        0.12       -8.35     37.34 o 
  10   1   4        4.56      -16.91     45.47 o 
  -8   2   4        0.59       25.48     72.26 o 
  -7   2   4        0.62       -5.49     28.55 o 
  -6   2   4      277.08      215.03     37.34 o 
  -5   2   4       65.65       70.50     21.74 o 
  -4   2   4       82.45       79.95     19.33 o 
  -3   2   4        3.66       -3.29     13.18 o 
  -2   2   4        0.17       -2.42     10.10 o 
  -1   2   4       63.42       52.49      9.22 o 
   0   2   4      223.35      182.52     11.42 o 
   1   2   4     1963.52     1990.37     54.69 o 
   2   2   4      868.46      878.56     30.75 o 
   3   2   4        9.07        9.88      5.27 o 
   4   2   4        1.98       -0.22      8.13 o 
   5   2   4      291.48      305.74     20.87 o 
   6   2   4        9.02       11.64      8.57 o 
   7   2   4        9.31        6.15     21.96 o 
   8   2   4       27.47       14.06     26.14 o 
   9   2   4       11.00        0.88     33.82 o 
  10   2   4       68.97       89.17     44.37 o 
  -8   3   4        9.62       38.22     73.14 o 
  -7   3   4       12.71        1.32     25.04 o 
  -6   3   4        4.05        3.73     22.62 o 
  -5   3   4      117.98      106.96     21.09 o 
  -4   3   4        0.66      -12.74     18.01 o 
  -3   3   4       71.98       55.35     19.11 o 
  -2   3   4      681.88      721.95     40.85 o 
  -1   3   4      189.94      214.81     18.67 o 
   0   3   4      711.11      696.04     29.65 o 
   1   3   4      403.24      376.46     17.79 o 
   2   3   4       30.79       35.14      6.81 o 
   3   3   4      110.19      104.11     15.81 o 
   4   3   4       70.80       65.45      7.69 o 
   5   3   4      370.94      364.82     22.40 o 
   6   3   4      137.74      131.12     16.25 o 
   7   3   4      170.05      193.28     25.70 o 
   8   3   4        8.78        6.81     26.58 o 
   9   3   4       61.83       90.71     28.99 o 
  10   3   4       18.13       19.99     36.46 o 
  11   3   4        0.58        8.57     45.25 o 
  -7   4   4        0.03       12.30     57.77 o 
  -6   4   4        9.08       12.74     19.77 o 
  -5   4   4       69.61       75.78     22.62 o 
  -4   4   4       24.93       26.14     18.67 o 
  -3   4   4      121.73       94.66     20.21 o 
  -2   4   4        0.98        1.76     12.74 o 
  -1   4   4       52.76       56.89     10.98 o 
   0   4   4      446.70      414.90     22.62 o 
   1   4   4       33.29       31.41      9.44 o 
   2   4   4        1.21        2.64     13.84 o 
   3   4   4       12.92       11.20      4.83 o 
   4   4   4       32.44       21.52      8.57 o 
   5   4   4       60.23       61.94      8.35 o 
   6   4   4       36.25       29.43     10.76 o 
   7   4   4      149.32      166.27     18.45 o 
   8   4   4      285.72      273.67     39.10 o 
   9   4   4        0.01       -4.83     23.50 o 
  10   4   4       58.05       61.94     34.70 o 
  11   4   4        5.64       -6.81     34.70 o 
  -7   5   4       28.51      106.96     75.78 o 
  -6   5   4        6.09      -38.00     87.64 o 
  -5   5   4       39.74       23.28     36.24 o 
  -4   5   4        5.26        7.03     16.25 o 
  -3   5   4       10.97        9.01     17.35 o 
  -2   5   4      384.66      347.91     24.16 o 
  -1   5   4       20.09       18.67     12.08 o 
   0   5   4        0.94       21.96     16.91 o 
   1   5   4      187.58      155.72     20.65 o 
   2   5   4      199.02      185.16     21.74 o 
   3   5   4      273.20      266.64     15.81 o 
   4   5   4      227.16      242.26     17.13 o 
   5   5   4        1.67        1.32      7.25 o 
   6   5   4        0.17       -3.07     10.54 o 
   7   5   4       81.60       82.36     12.52 o 
   8   5   4        0.68       -8.79     17.57 o 
   9   5   4        4.09       -1.54     23.06 o 
  10   5   4       15.04        2.20     27.02 o 
  11   5   4        0.00        1.76     38.22 o 
  -6   6   4       39.86       42.83     76.65 o 
  -5   6   4       53.88       33.17     50.08 o 
  -4   6   4       22.79        7.03     28.99 o 
  -3   6   4        0.90      -11.86     23.72 o 
  -2   6   4       73.26       76.87     13.62 o 
  -1   6   4       17.09       14.50     12.74 o 
   0   6   4        1.01       -3.07     17.35 o 
   1   6   4      182.06      179.67     23.72 o 
   2   6   4       62.02       61.50     16.03 o 
   3   6   4       81.24       88.73     12.30 o 
   4   6   4      163.98      173.95     18.45 o 
   5   6   4      124.65      118.39     16.47 o 
   6   6   4      101.01       83.24     13.18 o 
   7   6   4        0.21        1.54     11.64 o 
   8   6   4      142.32      150.01     16.47 o 
   9   6   4        0.18      -12.74     17.35 o 
  10   6   4        0.48       -2.20     30.75 o 
  11   6   4        1.67        5.49     36.24 o 
  -6   7   4        0.43       13.40     78.41 o 
  -5   7   4        1.29        9.88     41.51 o 
  -4   7   4      185.11      165.17     33.39 o 
  -3   7   4       61.61       53.15     30.53 o 
  -2   7   4       57.86       40.63     29.87 o 
  -1   7   4        0.05        1.54     13.84 o 
   0   7   4        3.95        4.39     19.77 o 
   1   7   4       41.01       30.97     21.96 o 
   2   7   4      178.11      147.16     26.36 o 
   3   7   4       26.08       18.67     13.18 o 
   4   7   4      356.73      346.81     25.26 o 
   5   7   4       32.68       37.34     13.62 o 
   6   7   4        4.82        4.83     16.47 o 
   7   7   4       11.47       13.40     11.42 o 
   8   7   4       51.32       53.37     16.03 o 
   9   7   4       66.00       85.00     20.65 o 
  10   7   4       14.32        7.91     23.06 o 
  11   7   4        0.11        1.32     37.78 o 
  -5   8   4       20.56       -1.54     42.39 o 
  -4   8   4       70.85       57.11     59.74 o 
  -3   8   4       19.41       28.33     38.22 o 
  -2   8   4        0.11      -18.67     28.33 o 
  -1   8   4      155.89      173.95     19.11 o 
   0   8   4       69.12       77.09     24.60 o 
   1   8   4       86.71       94.23     24.38 o 
   2   8   4      142.97      127.17     27.45 o 
   3   8   4      218.27      171.54     20.43 o 
   4   8   4       29.97       25.26     16.25 o 
   5   8   4       39.02       25.48     15.37 o 
   6   8   4       17.99       21.74     17.57 o 
   7   8   4        0.66       -0.66     18.01 o 
   8   8   4       37.32       34.48     15.81 o 
   9   8   4        2.71        9.44     19.99 o 
  10   8   4        0.46        3.95     25.70 o 
  11   8   4        9.27       29.87     30.97 o 
  -4   9   4       55.49       64.13     62.82 o 
  -3   9   4        0.45       10.98     45.03 o 
  -2   9   4       35.74       41.51     35.14 o 
  -1   9   4       41.34       38.22      7.91 o 
   0   9   4       36.78       27.89     26.36 o 
   1   9   4      220.68      204.70     30.31 o 
   2   9   4      142.94      137.27     27.67 o 
   3   9   4      165.00      165.39     21.74 o 
   4   9   4       21.06       27.89     17.57 o 
   5   9   4      116.77      129.59     23.72 o 
   6   9   4       12.08       11.42     18.89 o 
   7   9   4        8.91       13.18     19.77 o 
   8   9   4       34.25       38.22     23.94 o 
   9   9   4       71.36       79.29     25.26 o 
  10   9   4       17.74       26.36     23.50 o 
  -3  10   4       17.62       24.38     50.74 o 
  -2  10   4        8.25       32.73     46.12 o 
  -1  10   4       20.43       -1.98     84.78 o 
   0  10   4        8.24       18.23     23.28 o 
   1  10   4      216.87      198.33     36.90 o 
   2  10   4       72.94       81.93     35.14 o 
   3  10   4        7.52       16.47     21.96 o 
   4  10   4        8.47        7.69     21.09 o 
   5  10   4        5.62        4.17     21.09 o 
   6  10   4       59.89       83.02     25.04 o 
   7  10   4       84.39       73.58     22.84 o 
   8  10   4      108.04      117.73     30.09 o 
   9  10   4        0.35        1.10     32.51 o 
  10  10   4        2.51        4.39     26.36 o 
  -2  11   4        0.12      -32.29     48.76 o 
  -1  11   4       21.25       13.18     72.26 o 
   0  11   4        0.44        7.25     27.24 o 
   1  11   4        4.25        9.01     45.90 o 
   2  11   4        0.06       12.08     28.77 o 
   3  11   4        0.30       -8.57     28.55 o 
   4  11   4        2.15       10.54     27.89 o 
   5  11   4        5.07       -1.54     25.04 o 
   6  11   4      121.25      119.70     29.87 o 
   7  11   4        4.99       -1.32     26.58 o 
   8  11   4        6.77       14.50     31.19 o 
   9  11   4        0.44       -8.57     75.78 o 
   0  12   4        0.88      -20.43     91.15 o 
   1  12   4       30.27       30.31     44.37 o 
   2  12   4        0.39      -14.28     49.86 o 
   3  12   4       25.16       12.74     29.21 o 
   4  12   4       14.56        3.73     30.31 o 
   5  12   4       14.86        9.01     27.89 o 
   6  12   4        1.66      -18.89     34.04 o 
   7  12   4        7.94        0.00     30.75 o 
   8  12   4       16.14       39.32     72.92 o 
   1  13   4        0.36        8.35    124.54 o 
   2  13   4       12.51       18.23     54.47 o 
   3  13   4        7.48        5.27     48.98 o 
   4  13   4        1.97        0.22     44.37 o 
   5  13   4        0.01       20.65     69.19 o 
   6  13   4        0.15        5.93     46.34 o 
   7  13   4       11.79       58.20     75.78 o 
  -6 -11   5        0.12       24.16     88.08 o 
  -5 -11   5        0.67       18.23     63.26 o 
  -4 -11   5        0.26       18.23     48.76 o 
  -3 -11   5       29.37       47.44     47.88 o 
  -2 -11   5       25.04       32.29     38.00 o 
  -1 -11   5        0.31      -32.07    117.07 o 
   0 -11   5        0.48      -40.19    101.03 o 
  -7 -10   5        0.02        1.32     40.41 o 
  -6 -10   5        4.75      -19.33     66.33 o 
  -5 -10   5       22.99       41.51     58.86 o 
  -4 -10   5        0.00      -20.21     53.81 o 
  -3 -10   5       29.63       48.54     45.03 o 
  -2 -10   5        9.61       14.50     31.41 o 
  -1 -10   5       19.75       30.53     30.31 o 
   0 -10   5       30.19       63.70     51.83 o 
   1 -10   5        5.21      -37.12    105.87 o 
   2 -10   5        4.75       10.76    106.31 o 
  -8  -9   5        0.19      -15.37     41.07 o 
  -7  -9   5        0.93        4.83     35.58 o 
  -6  -9   5       30.50       22.18     35.36 o 
  -5  -9   5       14.95       20.21     32.51 o 
  -4  -9   5        1.96      -12.52     54.25 o 
  -3  -9   5      192.83      154.41     41.51 o 
  -2  -9   5        0.82      -10.10     32.51 o 
  -1  -9   5        0.02        8.57     28.77 o 
   0  -9   5       20.76       12.52     33.39 o 
   1  -9   5       15.20       18.89     48.32 o 
   2  -9   5        3.20       10.32     86.54 o 
   3  -9   5        9.81       22.18     91.81 o 
  -8  -8   5        6.71       12.74     31.85 o 
  -7  -8   5        0.36      -12.30     28.99 o 
  -6  -8   5        7.40       19.99     36.46 o 
  -5  -8   5       33.93       36.24     33.39 o 
  -4  -8   5      236.04      198.11     29.87 o 
  -3  -8   5       52.38       70.50     29.65 o 
  -2  -8   5       22.58       12.74     23.06 o 
  -1  -8   5       68.68       60.40     22.18 o 
   0  -8   5      124.82      144.08     22.84 o 
   1  -8   5        1.59       14.72     28.11 o 
   2  -8   5       52.68       52.93     47.88 o 
   3  -8   5        0.01       -9.66     52.93 o 
   4  -8   5        3.56        7.69     69.41 o 
  -9  -7   5        0.30      -20.65     48.76 o 
  -8  -7   5        0.05       -0.66     42.17 o 
  -7  -7   5        5.12       -7.03     36.46 o 
  -6  -7   5        9.11       13.40     24.60 o 
  -5  -7   5       11.35       16.47     21.74 o 
  -4  -7   5       30.80       33.60     18.89 o 
  -3  -7   5       39.14       36.68     16.69 o 
  -2  -7   5       13.10        5.93     23.72 o 
  -1  -7   5      180.12      197.90     24.16 o 
   0  -7   5      222.21      226.67     27.02 o 
   1  -7   5       33.90       28.11     21.96 o 
   2  -7   5        3.07       -7.47     25.04 o 
   3  -7   5       24.66       27.24     33.17 o 
   4  -7   5       16.37       12.08     33.39 o 
   5  -7   5        0.51       14.28     76.00 o 
  -9  -6   5        2.43      -12.30     43.93 o 
  -8  -6   5        3.26        7.69     38.66 o 
  -7  -6   5       22.20       -2.86     36.90 o 
  -6  -6   5       16.11       10.32     18.89 o 
  -5  -6   5        1.36       -4.83     18.89 o 
  -4  -6   5        0.28       -9.22     19.11 o 
  -3  -6   5       19.95       22.18     15.37 o 
  -2  -6   5        7.53       16.03     21.96 o 
  -1  -6   5      128.53      137.71     20.87 o 
   0  -6   5        2.52       -5.93     14.06 o 
   1  -6   5        0.04      -20.87     20.87 o 
   2  -6   5       21.71       19.11     22.84 o 
   3  -6   5        4.02        3.07     26.36 o 
   4  -6   5       54.34       59.30     28.55 o 
   5  -6   5        3.29        1.54     32.51 o 
   6  -6   5        0.98        2.42     60.62 o 
  -9  -5   5       32.69       20.21     48.54 o 
  -8  -5   5        5.72       16.91     45.25 o 
  -7  -5   5       15.85       13.84     34.04 o 
  -6  -5   5       71.94       60.40     26.58 o 
  -5  -5   5        0.08        9.66     19.55 o 
  -4  -5   5        5.31        7.69     19.77 o 
  -3  -5   5        6.92       11.64     14.50 o 
  -2  -5   5       12.15        3.29     14.28 o 
  -1  -5   5       11.11       29.65     16.25 o 
   0  -5   5       52.54       52.93     12.74 o 
   1  -5   5        1.51        9.01     18.45 o 
   2  -5   5      168.00      157.48     22.84 o 
   3  -5   5        1.00      -10.32     27.67 o 
   4  -5   5       13.50       11.20     29.65 o 
   5  -5   5       21.60       16.47     14.28 o 
   6  -5   5        0.18       -5.49     28.77 o 
  -9  -4   5        1.43       59.52     48.76 o 
  -8  -4   5        2.41       -1.10     50.74 o 
  -7  -4   5       64.47       64.57     34.48 o 
  -6  -4   5       25.96       19.77     21.74 o 
  -5  -4   5       32.17       32.51     21.52 o 
  -4  -4   5       62.56       73.14     19.11 o 
  -3  -4   5        1.10        8.13     15.16 o 
  -2  -4   5       54.31       50.30     14.50 o 
  -1  -4   5       53.00       46.34     12.96 o 
   0  -4   5      380.04      372.29     25.92 o 
   1  -4   5        7.70       17.13     14.28 o 
   2  -4   5      189.60      198.11     24.16 o 
   3  -4   5       52.32       48.76     25.26 o 
   4  -4   5       51.76       53.37     22.18 o 
   5  -4   5       44.35       51.40     14.94 o 
   6  -4   5        2.36       -0.44     17.35 o 
   7  -4   5        5.83       18.45     23.72 o 
   8  -4   5        0.44       23.72     84.34 o 
  -9  -3   5       11.10       -0.44     53.81 o 
  -8  -3   5        4.45       34.92     34.70 o 
  -7  -3   5       91.26       83.24     29.43 o 
  -6  -3   5        7.64      -23.50     25.48 o 
  -5  -3   5       18.97       20.21     18.45 o 
  -4  -3   5        1.08        6.37     19.77 o 
  -3  -3   5        0.29        9.22     13.40 o 
  -2  -3   5      358.38      381.29     27.02 o 
  -1  -3   5       30.05       13.18     12.52 o 
   0  -3   5      221.20      217.66     18.01 o 
   1  -3   5      550.26      550.64     34.70 o 
   2  -3   5      106.81      123.88     19.99 o 
   3  -3   5       11.27       -1.10     18.89 o 
   4  -3   5        3.93        1.32      8.13 o 
   5  -3   5      139.04      128.49     22.40 o 
   6  -3   5        1.10       -1.10     23.94 o 
   7  -3   5        2.38        4.83     20.87 o 
   8  -3   5        3.29       30.97     41.73 o 
  -9  -2   5        0.02        7.91     33.17 o 
  -8  -2   5        7.14        4.83     37.78 o 
  -7  -2   5       24.59       36.68     34.04 o 
  -6  -2   5       48.19       16.69     25.70 o 
  -5  -2   5       10.57        7.47     22.84 o 
  -4  -2   5        4.76       -5.49     15.16 o 
  -3  -2   5      668.97      695.16     42.39 o 
  -2  -2   5      587.22      634.32     32.29 o 
  -1  -2   5        9.85       15.16     10.54 o 
   0  -2   5       76.80       69.63     11.64 o 
   1  -2   5       21.48       28.55      6.59 o 
   2  -2   5        5.28        1.98     14.06 o 
   3  -2   5      146.57      133.76     27.24 o 
   4  -2   5        3.18        4.61     14.94 o 
   5  -2   5        0.65        6.59     19.55 o 
   6  -2   5        0.02        3.73     22.18 o 
   7  -2   5      133.61      134.86     25.04 o 
   8  -2   5        3.74        0.88     39.32 o 
   9  -2   5        0.71        7.91     37.78 o 
  -9  -1   5       30.13       59.96     61.28 o 
  -8  -1   5        0.29        0.44     30.75 o 
  -7  -1   5       15.28       16.25     30.31 o 
  -6  -1   5       10.89       10.54     18.45 o 
  -5  -1   5      153.34      126.29     26.80 o 
  -4  -1   5       25.83       32.73     20.21 o 
  -3  -1   5      141.39      129.15     18.45 o 
  -2  -1   5       20.94       18.45     10.10 o 
  -1  -1   5       64.80       57.11     12.08 o 
   0  -1   5       26.59       27.89      9.66 o 
   1  -1   5      172.99      161.87     13.40 o 
   2  -1   5      779.78      822.33     35.58 o 
   3  -1   5      656.95      632.78     35.14 o 
   4  -1   5       12.40       12.30     19.55 o 
   5  -1   5        0.39       -6.81     18.23 o 
   6  -1   5       53.87       43.27     23.06 o 
   7  -1   5       56.39       52.05     17.13 o 
   8  -1   5       16.49       17.57     34.92 o 
   9  -1   5        6.38        4.83     41.73 o 
  -9   0   5        1.91      -14.28     68.31 o 
  -8   0   5        4.70       -4.17     33.17 o 
  -7   0   5        9.63        5.93     28.33 o 
  -6   0   5       18.17       20.21     25.48 o 
  -5   0   5        7.79       10.76     19.33 o 
  -4   0   5      187.25      174.17     19.55 o 
  -3   0   5       42.98       49.42     15.16 o 
  -2   0   5       98.00       96.20     15.81 o 
  -1   0   5      316.76      333.63     18.01 o 
   0   0   5        3.01        5.27      7.25 o 
   1   0   5        0.30       -0.66      6.15 o 
   2   0   5     1049.99     1045.04     39.75 o 
   3   0   5      401.31      363.50     25.48 o 
   4   0   5      261.25      253.68     25.48 o 
   5   0   5       29.14        7.69     26.58 o 
   6   0   5        2.98        7.47     17.79 o 
   7   0   5       76.49       76.43     28.33 o 
   8   0   5        5.34        3.29     33.82 o 
   9   0   5        9.43      -18.45     43.27 o 
  10   0   5       86.21       68.75     46.12 o 
  -8   1   5        0.57       -4.61     42.17 o 
  -7   1   5      101.89      105.21     34.48 o 
  -6   1   5        0.04      -11.20     24.38 o 
  -5   1   5      210.46      192.18     25.48 o 
  -4   1   5       42.91       45.25     17.35 o 
  -3   1   5       35.15       26.36     12.08 o 
  -2   1   5        0.56       -2.42     10.10 o 
  -1   1   5      436.77      452.46     25.48 o 
   0   1   5      221.93      208.44     16.47 o 
   1   1   5      401.19      428.74     19.77 o 
   2   1   5      211.30      198.77     14.06 o 
   3   1   5      143.85      153.53     12.52 o 
   4   1   5      845.91      819.69     46.56 o 
   5   1   5      321.67      341.10     25.48 o 
   6   1   5       42.79       40.85     14.72 o 
   7   1   5       11.82       10.54     25.48 o 
   8   1   5       11.17       24.16     33.17 o 
   9   1   5       37.08       24.38     33.17 o 
  10   1   5        2.34      -26.80     39.75 o 
  -8   2   5        8.49        1.98     51.40 o 
  -7   2   5        3.05       -9.22     33.39 o 
  -6   2   5       92.01       78.85     30.09 o 
  -5   2   5      108.22      105.65     23.72 o 
  -4   2   5        0.08        0.00     15.59 o 
  -3   2   5      102.68       84.12     15.37 o 
  -2   2   5      108.69      104.33     13.40 o 
  -1   2   5       42.10       48.54     11.20 o 
   0   2   5      123.67      115.97     10.98 o 
   1   2   5     2112.76     2147.42     58.20 o 
   2   2   5     1288.80     1302.24     37.12 o 
   3   2   5       10.53        8.57      4.17 o 
   4   2   5      410.91      420.83     22.40 o 
   5   2   5        7.69        2.64     12.52 o 
   6   2   5       23.14       16.47     14.06 o 
   7   2   5        0.02        6.15     22.18 o 
   8   2   5        7.15       -2.20     27.67 o 
   9   2   5        3.40        1.10     30.97 o 
  10   2   5        0.03       -4.61     37.78 o 
  -8   3   5       14.77        0.00     51.83 o 
  -7   3   5       15.52       21.96     68.09 o 
  -6   3   5        3.42       17.57     28.11 o 
  -5   3   5       36.45       46.78     24.16 o 
  -4   3   5      177.63      166.71     27.67 o 
  -3   3   5       22.45       25.48     15.81 o 
  -2   3   5      256.49      255.22     19.33 o 
  -1   3   5      456.42      461.24     25.26 o 
   0   3   5     2156.71     2287.77     62.60 o 
   1   3   5     2914.28     2984.90     88.30 o 
   2   3   5      396.59      378.66     18.89 o 
   3   3   5        2.34        6.81     14.28 o 
   4   3   5       16.04        6.59     16.25 o 
   5   3   5      112.60      105.65     13.84 o 
   6   3   5       10.17       10.98     11.64 o 
   7   3   5       11.34       14.72     12.30 o 
   8   3   5        7.50       27.67     30.97 o 
   9   3   5        2.77       11.20     28.55 o 
  10   3   5       29.58       49.20     37.78 o 
  -7   4   5        8.65       14.72     71.60 o 
  -6   4   5        0.13        4.17     24.38 o 
  -5   4   5      133.57      133.10     29.43 o 
  -4   4   5        0.08      -13.84     21.52 o 
  -3   4   5      696.44      672.54     45.47 o 
  -2   4   5       27.62       27.02     15.37 o 
  -1   4   5      756.61      793.56     37.12 o 
   0   4   5      485.30      456.41     23.28 o 
   1   4   5      191.26      178.57     16.25 o 
   2   4   5      147.52      144.74     13.84 o 
   3   4   5       36.70       40.63     14.94 o 
   4   4   5        1.44       -1.98     17.13 o 
   5   4   5        2.50       -0.22      5.49 o 
   6   4   5      124.89      130.03     13.84 o 
   7   4   5      164.86      157.04     18.01 o 
   8   4   5       76.94       63.48     19.11 o 
   9   4   5       49.62       66.33     26.14 o 
  10   4   5        1.87       50.74     29.21 o 
  11   4   5       24.16       17.13     31.85 o 
  -7   5   5        1.81       -8.57     57.77 o 
  -6   5   5       77.48       81.93     67.87 o 
  -5   5   5        0.98        4.39     24.60 o 
  -4   5   5      121.40      117.29     25.26 o 
  -3   5   5        2.40       11.64     17.79 o 
  -2   5   5       15.37       17.79     13.18 o 
  -1   5   5       98.74      100.59     16.03 o 
   0   5   5      153.01      155.72     19.11 o 
   1   5   5       22.71       30.31     12.52 o 
   2   5   5      491.64      485.18     25.04 o 
   3   5   5        4.01        6.81      7.25 o 
   4   5   5       73.60       74.46      7.91 o 
   5   5   5      103.14       98.40     12.74 o 
   6   5   5       11.63       16.47      9.44 o 
   7   5   5       14.03       11.42     11.42 o 
   8   5   5       27.91       25.48     12.30 o 
   9   5   5       59.44       55.13     20.21 o 
  10   5   5        5.02       -6.15     30.75 o 
  11   5   5        0.23        8.79     37.78 o 
  -6   6   5       41.40       42.17     57.77 o 
  -5   6   5      102.65       88.30     46.12 o 
  -4   6   5        0.80       11.64     34.70 o 
  -3   6   5      414.64      400.62     40.19 o 
  -2   6   5        5.62       11.20     16.91 o 
  -1   6   5      230.82      228.21     22.40 o 
   0   6   5      139.17      128.05     18.67 o 
   1   6   5       28.70       12.96     16.91 o 
   2   6   5       86.05       82.36     18.45 o 
   3   6   5        3.13       -3.95     22.84 o 
   4   6   5       45.54       46.56     10.54 o 
   5   6   5      154.20      154.85     16.03 o 
   6   6   5      400.89      425.00     29.87 o 
   7   6   5       50.87       45.69     11.20 o 
   8   6   5      188.83      155.72     19.77 o 
   9   6   5       23.41       30.75     19.77 o 
  10   6   5        3.06       -2.86     28.99 o 
  11   6   5        8.84       -2.86    160.78 o 
  -5   7   5       12.97       28.77     53.15 o 
  -4   7   5        0.37      -32.51     41.95 o 
  -3   7   5       43.08       34.26     27.24 o 
  -2   7   5        2.44        1.54     14.72 o 
  -1   7   5      169.24      180.98     20.87 o 
   0   7   5       15.05       17.35     18.89 o 
   1   7   5      203.78      205.80     28.55 o 
   2   7   5       57.26       51.18     23.72 o 
   3   7   5      211.64      237.87     32.73 o 
   4   7   5      205.86      168.90     17.57 o 
   5   7   5       93.28       93.79     14.50 o 
   6   7   5        7.28        1.76     12.96 o 
   7   7   5       44.99       70.28     18.45 o 
   8   7   5        0.09       -6.81     13.40 o 
   9   7   5      123.30      126.29     17.79 o 
  10   7   5       16.90       23.28     23.06 o 
  11   7   5        0.34       58.86    146.94 o 
  -5   8   5       12.99      101.03     84.56 o 
  -4   8   5       67.35       65.01     49.86 o 
  -3   8   5        0.01       -6.59     44.81 o 
  -2   8   5       60.09       63.04     36.68 o 
  -1   8   5        0.60        5.93     15.59 o 
   0   8   5       32.68       33.17     25.04 o 
   1   8   5       73.94       78.19     25.48 o 
   2   8   5      755.13      768.52     56.01 o 
   3   8   5       23.45       32.73     27.24 o 
   4   8   5        0.75       -0.66     13.84 o 
   5   8   5       62.91       57.11     17.79 o 
   6   8   5       27.62       29.21     16.03 o 
   7   8   5        1.05       -6.15     16.69 o 
   8   8   5       59.11       61.72     25.48 o 
   9   8   5        1.57        1.76     16.69 o 
  10   8   5        4.31       -0.88     27.67 o 
  -4   9   5        1.61      -35.36     86.10 o 
  -3   9   5        0.01        6.81     50.30 o 
  -2   9   5        1.44       18.01     49.42 o 
  -1   9   5      106.39      121.24     18.89 o 
   0   9   5       20.36       21.31     24.38 o 
   1   9   5      735.05      676.93     58.64 o 
   2   9   5      553.14      532.41     49.20 o 
   3   9   5       56.79       67.87     27.89 o 
   4   9   5      272.82      288.17     28.99 o 
   5   9   5        0.15        6.37     18.45 o 
   6   9   5        0.01       -0.22     16.03 o 
   7   9   5        0.23       -1.76     20.21 o 
   8   9   5       14.02       14.50     21.31 o 
   9   9   5       74.50      117.29     52.71 o 
  10   9   5        5.28        7.69     26.36 o 
  -3  10   5        0.27       10.98     63.70 o 
  -2  10   5        6.80       34.48     61.28 o 
  -1  10   5       11.45       25.26     50.30 o 
   0  10   5        4.95       12.52     25.48 o 
   1  10   5      212.14      200.53     45.03 o 
   2  10   5      155.53      145.62     36.46 o 
   3  10   5        1.93       -7.47     32.07 o 
   4  10   5       48.37       36.90     19.33 o 
   5  10   5       20.67        0.22     22.18 o 
   6  10   5        3.55       -5.71     19.33 o 
   7  10   5       44.39       35.80     22.18 o 
   8  10   5       30.59       40.19     25.04 o 
   9  10   5        1.97        7.69     50.52 o 
  -2  11   5        7.41       12.30     56.23 o 
  -1  11   5      127.67      173.95     56.01 o 
   0  11   5       14.47      -10.98     86.54 o 
   1  11   5        0.55        1.98     43.05 o 
   2  11   5        0.00        2.64     46.12 o 
   3  11   5        0.76       -1.32     45.03 o 
   4  11   5        0.23        3.51     23.50 o 
   5  11   5        4.50       11.42     21.74 o 
   6  11   5       66.24       63.70     21.96 o 
   7  11   5        5.42       10.54     21.74 o 
   8  11   5        8.67        5.71     64.79 o 
   9  11   5       57.19       57.11     82.58 o 
   0  12   5        4.21       40.41     79.51 o 
   1  12   5        2.77       40.85    105.65 o 
   2  12   5        6.29        5.71     46.34 o 
   3  12   5       25.20       43.71     28.55 o 
   4  12   5       27.09       37.78     28.99 o 
   5  12   5       30.20       43.71     27.67 o 
   6  12   5       16.03       16.91     25.92 o 
   7  12   5       16.02       43.71     62.38 o 
   8  12   5        3.50       21.52     68.53 o 
   9  12   5       21.36        0.22    126.95 o 
   2  13   5        2.90       -2.64    104.99 o 
   3  13   5       18.91       16.91     50.96 o 
   4  13   5       37.03       37.12     33.60 o 
   5  13   5        1.47       -9.22     32.07 o 
   6  13   5        2.21      -33.82     53.81 o 
   7  13   5        0.23       -5.05     49.86 o 
  -4 -11   6        1.90      -37.78    131.56 o 
  -3 -11   6        2.08      -12.74     82.36 o 
  -2 -11   6        2.84       -8.13     92.03 o 
  -6 -10   6        1.12       -2.20     70.72 o 
  -5 -10   6        0.18      -22.40     55.57 o 
  -4 -10   6        0.34       -9.22     53.81 o 
  -3 -10   6       16.97       16.03     42.39 o 
  -2 -10   6        0.07       -3.07     32.95 o 
  -1 -10   6       22.34       21.31     71.60 o 
   0 -10   6       12.34      -24.60     83.24 o 
   1 -10   6        0.62      -31.19     98.84 o 
  -7  -9   6        1.34       10.10     33.17 o 
  -6  -9   6        4.93       11.64     39.10 o 
  -5  -9   6        4.10      -16.47     35.58 o 
  -4  -9   6       12.97      -16.47     54.47 o 
  -3  -9   6       93.36      111.14     58.64 o 
  -2  -9   6        0.33       21.96     38.88 o 
  -1  -9   6        0.36        0.00     28.55 o 
   0  -9   6       19.00       12.30     50.30 o 
   1  -9   6        3.59      -10.32     49.64 o 
   2  -9   6        2.03       22.18     86.32 o 
   3  -9   6        0.07       30.09     89.17 o 
  -8  -8   6        1.02        2.86     30.31 o 
  -7  -8   6        1.96       -1.76     38.88 o 
  -6  -8   6        0.20      -10.54     40.19 o 
  -5  -8   6        9.53       -5.27     36.24 o 
  -4  -8   6      104.83      115.97     32.95 o 
  -3  -8   6       44.74       45.69     48.32 o 
  -2  -8   6       34.24       35.14     33.17 o 
  -1  -8   6        0.27       10.10     24.38 o 
   0  -8   6       14.90       20.21     19.55 o 
   1  -8   6        0.06       -6.37     46.12 o 
   2  -8   6        0.35       15.59     52.05 o 
   3  -8   6        8.93      -23.50     78.63 o 
   4  -8   6       36.69       26.58     94.88 o 
  -8  -7   6        0.61       -8.35     37.12 o 
  -7  -7   6        0.01        1.10     41.29 o 
  -6  -7   6        2.39       -7.03     36.24 o 
  -5  -7   6       43.73       31.63     34.04 o 
  -4  -7   6        4.28       12.74     27.24 o 
  -3  -7   6      215.91      195.92     27.67 o 
  -2  -7   6      169.41      161.87     27.89 o 
  -1  -7   6      162.55      164.73     26.14 o 
   0  -7   6      191.61      206.02     21.96 o 
   1  -7   6        0.10       -1.98     28.55 o 
   2  -7   6        1.01       -8.79     21.09 o 
   3  -7   6       44.41       18.01     37.56 o 
   4  -7   6       12.69       25.48     37.78 o 
   5  -7   6       37.51       26.58     74.68 o 
  -8  -6   6        1.49      -12.96     41.07 o 
  -7  -6   6        1.63        8.13     33.60 o 
  -6  -6   6        6.86       23.50     25.26 o 
  -5  -6   6       16.73        9.22     20.87 o 
  -4  -6   6        5.07       -1.54     18.89 o 
  -3  -6   6        2.56        0.88     19.77 o 
  -2  -6   6       11.20       24.16     21.96 o 
  -1  -6   6       29.77       37.78     21.09 o 
   0  -6   6      102.12       99.06     18.45 o 
   1  -6   6        1.75        6.81     19.11 o 
   2  -6   6        1.16      -12.74     22.18 o 
   3  -6   6        6.65       -7.47     21.52 o 
   4  -6   6        0.11        3.95     43.49 o 
   5  -6   6        0.78        3.95     32.95 o 
   6  -6   6        8.69       18.23     59.30 o 
  -8  -5   6       10.70       10.54     39.75 o 
  -7  -5   6       18.24      -10.54     38.44 o 
  -6  -5   6       78.25       57.11     31.41 o 
  -5  -5   6       76.20       64.35     26.14 o 
  -4  -5   6       29.58       42.61     23.06 o 
  -3  -5   6        6.07       -0.66     19.33 o 
  -2  -5   6        0.77        1.32     15.81 o 
  -1  -5   6       46.58       44.59     20.87 o 
   0  -5   6        9.10       12.96     14.72 o 
   1  -5   6        0.65       -1.10     20.65 o 
   2  -5   6       65.55       62.82     24.16 o 
   3  -5   6       34.49       22.62     21.96 o 
   4  -5   6       24.34        9.44     32.73 o 
   5  -5   6        1.73       16.69     29.87 o 
   6  -5   6        2.92        2.42     32.95 o 
  -9  -4   6       24.41       52.49     57.55 o 
  -8  -4   6        0.95        3.51     49.20 o 
  -7  -4   6      128.09      129.37     51.83 o 
  -6  -4   6       18.66       21.09     21.52 o 
  -5  -4   6        0.01        0.66     25.04 o 
  -4  -4   6      143.48      128.49     23.28 o 
  -3  -4   6        2.52        6.59     15.16 o 
  -2  -4   6        9.25        6.81     13.40 o 
  -1  -4   6       14.97       17.35     15.37 o 
   0  -4   6       14.00       17.35     14.28 o 
   1  -4   6      442.49      453.78     39.75 o 
   2  -4   6      131.36      117.07     22.40 o 
   3  -4   6       82.71       77.75     21.74 o 
   4  -4   6      179.16      190.87     36.46 o 
   5  -4   6       13.23        1.32     31.41 o 
   6  -4   6       16.44       17.35     13.18 o 
   7  -4   6        0.06      -18.01     31.19 o 
  -9  -3   6        4.91        4.17     47.44 o 
  -8  -3   6       11.20      -44.59     47.00 o 
  -7  -3   6        1.44       -2.42     35.80 o 
  -6  -3   6      184.49      183.62     30.31 o 
  -5  -3   6        5.13       -1.32     24.82 o 
  -4  -3   6      132.01      122.78     22.62 o 
  -3  -3   6      210.04      209.54     21.31 o 
  -2  -3   6      178.97      186.47     19.77 o 
  -1  -3   6      392.88      389.64     28.11 o 
   0  -3   6      128.55      123.66     16.91 o 
   1  -3   6       31.98       32.29     19.55 o 
   2  -3   6       14.36       17.79     14.94 o 
   3  -3   6       24.61       23.06     14.06 o 
   4  -3   6       57.51       55.57     25.26 o 
   5  -3   6        1.58        7.03     26.80 o 
   6  -3   6       93.38       95.32     22.84 o 
   7  -3   6        0.35       -2.86     26.80 o 
   8  -3   6       23.80       48.32     38.66 o 
  -9  -2   6       13.72        0.44     64.35 o 
  -8  -2   6       12.20       37.56     36.68 o 
  -7  -2   6       76.49       65.23     36.24 o 
  -6  -2   6       10.64       -3.73     23.06 o 
  -5  -2   6       61.86       53.81     25.92 o 
  -4  -2   6        2.73       -7.47     19.99 o 
  -3  -2   6        2.22        2.64     13.84 o 
  -2  -2   6      154.67      139.25     16.03 o 
  -1  -2   6      247.47      249.07     20.87 o 
   0  -2   6      217.19      175.49     16.91 o 
   1  -2   6      306.33      304.64     19.11 o 
   2  -2   6      980.00      991.23     57.98 o 
   3  -2   6        7.98       -1.32     15.59 o 
   4  -2   6        1.97       16.91     35.36 o 
   5  -2   6       24.63       27.67     18.23 o 
   6  -2   6       36.08       39.75     24.16 o 
   7  -2   6       50.00       44.81     21.74 o 
   8  -2   6        1.54       14.72     41.95 o 
   9  -2   6        1.47       19.99     39.32 o 
  -8  -1   6       26.43       48.54     31.19 o 
  -7  -1   6        0.02       -4.61     26.14 o 
  -6  -1   6       38.79       33.17     27.45 o 
  -5  -1   6       28.13       57.11     22.62 o 
  -4  -1   6       65.09       76.43     23.28 o 
  -3  -1   6      138.76      114.43     16.25 o 
  -2  -1   6        0.33        1.54     12.08 o 
  -1  -1   6      450.96      469.59     30.09 o 
   0  -1   6        0.57        5.93      8.57 o 
   1  -1   6       60.05       56.67      9.88 o 
   2  -1   6      142.55      152.87     14.72 o 
   3  -1   6      578.71      568.21     40.63 o 
   4  -1   6      211.40      208.88     21.52 o 
   5  -1   6        1.00       11.64     18.01 o 
   6  -1   6        5.01        5.71     23.50 o 
   7  -1   6       35.09       50.74     21.74 o 
   8  -1   6       12.56       31.19     35.80 o 
   9  -1   6       10.77       21.52     40.19 o 
  -8   0   6       23.21       29.87     44.15 o 
  -7   0   6        0.61        4.83     30.09 o 
  -6   0   6        2.25       10.54     21.31 o 
  -5   0   6       29.34       50.30     24.16 o 
  -4   0   6      631.61      635.42     48.32 o 
  -3   0   6       37.52       37.12     15.16 o 
  -2   0   6        2.27        8.35     13.18 o 
  -1   0   6      345.75      356.04     22.62 o 
   0   0   6      223.40      209.10     16.69 o 
   1   0   6       97.73       90.27     10.32 o 
   2   0   6       87.06       83.46     10.32 o 
   3   0   6      222.75      224.25     16.69 o 
   4   0   6        0.32       -1.76     14.50 o 
   5   0   6      227.49      210.41     32.29 o 
   6   0   6        1.96       17.13     18.01 o 
   7   0   6      142.04      132.44     18.01 o 
   8   0   6       17.90        2.86     32.07 o 
   9   0   6        0.00        0.00     40.19 o 
  -8   1   6        1.67      -51.40     64.35 o 
  -7   1   6        2.18       -6.37     33.39 o 
  -6   1   6       52.10       63.48     28.99 o 
  -5   1   6      414.97      386.35     35.58 o 
  -4   1   6      143.24      117.29     23.06 o 
  -3   1   6      212.38      216.56     21.31 o 
  -2   1   6      371.07      344.61     25.48 o 
  -1   1   6      354.38      361.97     23.94 o 
   0   1   6       48.23       54.69      9.44 o 
   1   1   6       16.45       14.72      7.03 o 
   2   1   6       15.72       18.89      8.79 o 
   3   1   6      332.36      330.78     21.52 o 
   4   1   6       17.16       18.67     11.42 o 
   5   1   6       68.55       65.45     23.06 o 
   6   1   6        1.08        6.15     18.01 o 
   7   1   6        6.43       10.54     13.62 o 
   8   1   6       41.65       62.38     29.65 o 
   9   1   6       12.10        7.47     40.85 o 
  10   1   6        0.75       25.92     40.63 o 
  -8   2   6       52.52       66.77     78.19 o 
  -7   2   6        7.53        4.83     33.60 o 
  -6   2   6        4.25       -2.42     27.67 o 
  -5   2   6      366.47      350.32     33.82 o 
  -4   2   6      646.48      635.86     41.95 o 
  -3   2   6       97.46       96.20     18.23 o 
  -2   2   6       86.41       81.49     14.72 o 
  -1   2   6      654.67      648.16     30.09 o 
   0   2   6       95.87       92.47     11.64 o 
   1   2   6       68.87       68.31      9.88 o 
   2   2   6      123.09      117.73      9.44 o 
   3   2   6        3.04        3.51      6.59 o 
   4   2   6      242.97      253.24     18.23 o 
   5   2   6      149.01      161.22     17.79 o 
   6   2   6      108.30      110.26     16.03 o 
   7   2   6        0.78        4.83     14.72 o 
   8   2   6       39.59       39.97     30.53 o 
   9   2   6       12.68       26.80     28.33 o 
  10   2   6        2.29       21.52     37.56 o 
  -7   3   6       52.68       40.41     49.64 o 
  -6   3   6       20.12        7.91     31.85 o 
  -5   3   6       48.39       46.12     24.82 o 
  -4   3   6        8.82        7.25     20.21 o 
  -3   3   6       10.15        2.20     15.81 o 
  -2   3   6       63.65       66.33     15.81 o 
  -1   3   6        6.55       -1.32     11.86 o 
   0   3   6      256.56      255.88     18.45 o 
   1   3   6       62.42       41.51      9.22 o 
   2   3   6      104.82      107.40      9.66 o 
   3   3   6      341.25      311.23     26.14 o 
   4   3   6       88.18       79.29     20.65 o 
   5   3   6      102.50      103.01      7.25 o 
   6   3   6       94.15       94.44     14.06 o 
   7   3   6        0.29        1.10     14.72 o 
   8   3   6       52.89       53.81     23.06 o 
   9   3   6        3.61        1.76     31.19 o 
  10   3   6        0.44       19.11     39.75 o 
  -7   4   6        2.04       57.77     68.75 o 
  -6   4   6        1.62       -4.83     42.61 o 
  -5   4   6       16.73       20.65     25.92 o 
  -4   4   6       75.06       81.49     32.07 o 
  -3   4   6        1.90       -3.73     17.57 o 
  -2   4   6       63.33       70.28     17.35 o 
  -1   4   6        0.31        1.10     14.28 o 
   0   4   6       55.87       53.37     15.81 o 
   1   4   6       29.13       30.53     13.40 o 
   2   4   6       20.72       28.11      9.66 o 
   3   4   6       83.11       72.04     17.13 o 
   4   4   6       44.17       38.00     18.01 o 
   5   4   6       41.18       36.68     23.50 o 
   6   4   6      115.28      101.47      9.66 o 
   7   4   6      216.45      216.56     19.77 o 
   8   4   6       84.24       91.37     16.47 o 
   9   4   6       41.28       50.08     25.48 o 
  10   4   6        4.83       27.02     33.60 o 
  -6   5   6        0.47      -54.47     57.11 o 
  -5   5   6        4.08        7.91     27.02 o 
  -4   5   6        8.29       17.57     26.80 o 
  -3   5   6       34.86       41.51     18.45 o 
  -2   5   6        2.61       16.25     18.01 o 
  -1   5   6       82.28       66.55     18.45 o 
   0   5   6        1.17        2.20     15.59 o 
   1   5   6      351.63      331.44     26.14 o 
   2   5   6      140.44      146.50     16.03 o 
   3   5   6      127.28      123.44     13.18 o 
   4   5   6       56.50       47.00     19.99 o 
   5   5   6      107.97      116.63     28.55 o 
   6   5   6        0.82        1.76     28.11 o 
   7   5   6        4.89        1.76     10.10 o 
   8   5   6       83.64       70.07     14.94 o 
   9   5   6       35.45       35.58     20.87 o 
  10   5   6        0.81        9.88     26.14 o 
  11   5   6        1.70        0.66    130.69 o 
  -6   6   6        0.68       34.04     76.21 o 
  -5   6   6        0.12        0.44     74.68 o 
  -4   6   6        0.11        1.98     30.09 o 
  -3   6   6        0.00       -5.27     26.58 o 
  -2   6   6        4.90        4.39     16.03 o 
  -1   6   6       84.18       81.27     15.59 o 
   0   6   6       41.44       54.47     16.03 o 
   1   6   6        5.75        3.73     16.47 o 
   2   6   6       36.18       45.47     15.37 o 
   3   6   6       65.78       55.13     14.72 o 
   4   6   6        9.27        8.35      5.93 o 
   5   6   6       22.64       19.99     21.52 o 
   6   6   6      154.20      154.41     27.02 o 
   7   6   6        2.94       -1.76     30.31 o 
   8   6   6        0.05        1.76     11.42 o 
   9   6   6       33.54       33.60     15.59 o 
  10   6   6       24.60       19.77     22.62 o 
  -5   7   6       11.25       10.10     59.52 o 
  -4   7   6       12.56       51.83     56.89 o 
  -3   7   6       44.70       49.20     45.03 o 
  -2   7   6      377.73      365.04     35.14 o 
  -1   7   6       59.70       61.94     19.77 o 
   0   7   6       75.39       61.72     20.21 o 
   1   7   6       68.82       78.63     20.87 o 
   2   7   6        0.53        2.64     19.77 o 
   3   7   6        0.08       -1.98     23.72 o 
   4   7   6       45.20       52.49     12.96 o 
   5   7   6        0.74       -1.32      9.88 o 
   6   7   6      146.93      154.41     16.91 o 
   7   7   6       10.86        6.37     14.50 o 
   8   7   6       34.22       15.59     31.85 o 
   9   7   6       29.51       54.69     19.77 o 
  10   7   6       48.93      144.30    138.81 o 
  -4   8   6       47.27       59.08     88.95 o 
  -3   8   6        0.03       14.72     42.39 o 
  -2   8   6       40.02       35.36     21.74 o 
  -1   8   6       52.57       45.90     19.77 o 
   0   8   6       29.70       20.21     19.99 o 
   1   8   6      105.65      104.33     27.24 o 
   2   8   6      823.62      801.68     51.40 o 
   3   8   6      271.63      264.01     34.70 o 
   4   8   6      224.39      229.74     22.40 o 
   5   8   6      356.16      342.42     26.58 o 
   6   8   6        0.21        9.66     13.40 o 
   7   8   6        0.38       -9.44     15.59 o 
   8   8   6        0.03      -10.10     18.01 o 
   9   8   6        1.33        0.66     30.97 o 
  10   8   6        0.95      -68.75    103.89 o 
  -3   9   6        2.39       -8.35     43.05 o 
  -2   9   6       89.47       83.46     56.23 o 
  -1   9   6       48.47       47.44     21.74 o 
   0   9   6       39.37       37.78     19.55 o 
   1   9   6      493.01      468.27     53.81 o 
   2   9   6      524.53      526.92     47.44 o 
   3   9   6      313.60      295.85     41.73 o 
   4   9   6       15.96       11.64     14.28 o 
   5   9   6        3.61      -14.06     16.91 o 
   6   9   6       20.24        9.22     15.59 o 
   7   9   6       25.13       24.82     16.47 o 
   8   9   6       12.72       11.42     21.31 o 
   9   9   6        9.53       28.99     57.77 o 
  -2  10   6        4.21      -19.11     57.98 o 
  -1  10   6       11.67       47.22     59.08 o 
   0  10   6       23.99       24.82     25.48 o 
   1  10   6       28.07       54.91     36.68 o 
   2  10   6      127.77      115.31     36.68 o 
   3  10   6      233.01      225.13     38.22 o 
   4  10   6      102.91      100.81     22.40 o 
   5  10   6      104.80      108.06     19.33 o 
   6  10   6        0.22       -3.29     19.99 o 
   7  10   6       12.09       20.43     20.65 o 
   8  10   6       21.31       34.92     51.62 o 
   9  10   6       16.02        2.42     55.79 o 
  -1  11   6       43.77       37.56     66.99 o 
   0  11   6        1.04       18.23     46.78 o 
   1  11   6        0.15        8.79     35.80 o 
   2  11   6       28.98       28.33     45.47 o 
   3  11   6       37.16       63.04     36.02 o 
   4  11   6       82.13       79.73     25.48 o 
   5  11   6        2.25       10.98     21.52 o 
   6  11   6       51.70       46.34     27.45 o 
   7  11   6        0.20        7.91     51.18 o 
   8  11   6        0.35       14.28     52.49 o 
   9  11   6       11.55       32.95     64.13 o 
   0  12   6        7.43       34.26     45.25 o 
   1  12   6        6.11      -19.11     85.22 o 
   2  12   6        2.85        6.15     46.56 o 
   3  12   6       25.45       27.67     53.37 o 
   4  12   6       29.30       48.10     30.53 o 
   5  12   6        1.10        2.42     25.92 o 
   6  12   6       16.78      -15.59     62.38 o 
   7  12   6        0.02       19.33     41.73 o 
   8  12   6        8.60       21.74     90.05 o 
   2  13   6        7.32      -10.10    119.70 o 
   3  13   6       24.73       54.69     55.35 o 
   4  13   6        9.80       19.99     47.22 o 
   5  13   6       48.16       91.15     56.23 o 
   6  13   6        0.08        2.42     61.28 o 
   7  13   6       44.56       53.59     66.55 o 
  -1 -10   7        0.71      -34.48     90.71 o 
   0 -10   7        4.31      -28.55    135.74 o 
  -6  -9   7        2.13       41.51     34.26 o 
  -5  -9   7       29.61       41.73     40.19 o 
  -4  -9   7        0.04        7.69     56.89 o 
  -3  -9   7       22.90       63.92     54.47 o 
  -2  -9   7        3.84       10.54     42.83 o 
  -1  -9   7        3.53       -4.39     88.51 o 
   0  -9   7        5.33      -32.95    105.21 o 
   1  -9   7        1.08      -31.19     71.38 o 
   2  -9   7        0.99      -25.70    100.81 o 
  -7  -8   7        0.95      -36.46     44.37 o 
  -6  -8   7        0.00       10.32     29.87 o 
  -5  -8   7        0.94       -7.91     36.68 o 
  -4  -8   7        2.15       -1.54     34.26 o 
  -3  -8   7        9.69       -8.35     46.78 o 
  -2  -8   7        7.54       12.96     30.53 o 
  -1  -8   7       23.25       38.44     25.48 o 
   0  -8   7        0.27        1.54     53.37 o 
   1  -8   7       30.70       15.16     56.45 o 
   2  -8   7       14.23       22.40     43.71 o 
   3  -8   7        2.35        0.00     50.74 o 
  -7  -7   7        2.91       12.52     36.46 o 
  -6  -7   7        0.52      -13.84     38.44 o 
  -5  -7   7        8.86       45.47     38.44 o 
  -4  -7   7        1.88      -10.10     29.65 o 
  -3  -7   7        0.01       -9.88     27.24 o 
  -2  -7   7       53.15       56.67     35.36 o 
  -1  -7   7        2.07       -5.93     22.18 o 
   0  -7   7       35.36       42.61     15.59 o 
   1  -7   7        6.95       12.96     40.41 o 
   2  -7   7       32.67       47.66     40.85 o 
   3  -7   7       57.37       30.97     43.27 o 
   4  -7   7        7.33      -19.77     52.27 o 
  -8  -6   7        0.05       15.81     50.96 o 
  -7  -6   7       32.45       50.74     51.18 o 
  -6  -6   7        1.28       20.87     39.75 o 
  -5  -6   7       10.26       -1.32     28.55 o 
  -4  -6   7       41.00       57.11     34.26 o 
  -3  -6   7        0.38        2.20     20.65 o 
  -2  -6   7        4.86       13.84     27.89 o 
  -1  -6   7        6.00        0.88     19.11 o 
   0  -6   7        8.15       11.20     14.50 o 
   1  -6   7        5.22       11.42     21.96 o 
   2  -6   7        1.87       -3.29     25.70 o 
   3  -6   7        0.05        4.61     27.67 o 
   4  -6   7        3.27       -1.10     37.12 o 
   5  -6   7        2.21       -9.01     36.68 o 
  -8  -5   7       30.15       73.80     58.20 o 
  -7  -5   7        7.83        9.01     50.52 o 
  -6  -5   7        4.40       -0.66     35.14 o 
  -5  -5   7       73.69      106.74     38.44 o 
  -4  -5   7        8.32       -4.39     23.72 o 
  -3  -5   7       14.05        9.22     22.62 o 
  -2  -5   7       35.19       38.00     17.79 o 
  -1  -5   7        6.17       11.64     17.35 o 
   0  -5   7       11.90       12.74     17.13 o 
   1  -5   7        2.42      -12.96     25.92 o 
   2  -5   7      119.17       83.68     23.94 o 
   3  -5   7       63.12       61.72     26.58 o 
   4  -5   7       11.10       14.28     26.14 o 
   5  -5   7       10.91        7.69     35.36 o 
   6  -5   7        0.01        3.51     35.58 o 
  -8  -4   7        1.09       21.31     52.05 o 
  -7  -4   7       22.42       22.84     35.14 o 
  -6  -4   7        6.07       -3.51     35.80 o 
  -5  -4   7        0.39      -24.38     28.99 o 
  -4  -4   7      134.64      144.96     26.14 o 
  -3  -4   7       22.31       35.80     17.79 o 
  -2  -4   7        1.92       -3.51     18.89 o 
  -1  -4   7        0.04       -4.17     13.62 o 
   0  -4   7       22.24       22.18     19.33 o 
   1  -4   7       92.91       84.56     22.84 o 
   2  -4   7      109.59      109.82     25.48 o 
   3  -4   7       24.88       27.02     19.77 o 
   4  -4   7       12.63        3.95     24.82 o 
   5  -4   7        1.80        4.61     31.63 o 
   6  -4   7        0.30       -5.27     32.07 o 
  -8  -3   7        5.22      -28.11     55.13 o 
  -7  -3   7        3.12       24.38     44.81 o 
  -6  -3   7       20.16       41.07     43.49 o 
  -5  -3   7      176.18      170.44     28.77 o 
  -4  -3   7        0.29        1.10     19.11 o 
  -3  -3   7       52.00       49.64     18.67 o 
  -2  -3   7       26.79       31.63     18.67 o 
  -1  -3   7       24.70       34.48     14.72 o 
   0  -3   7       31.07       23.06     13.40 o 
   1  -3   7        2.12        5.49      8.35 o 
   2  -3   7        4.22        7.03     16.91 o 
   3  -3   7       11.29       19.11     20.65 o 
   4  -3   7       27.65       27.45     22.18 o 
   5  -3   7       10.75       -0.44     32.29 o 
   6  -3   7        9.92       20.21     29.65 o 
   7  -3   7        2.29        2.20     36.24 o 
   8  -3   7       25.95       49.42     37.56 o 
  -8  -2   7        0.03      -17.35     38.00 o 
  -7  -2   7      150.28      144.30     55.35 o 
  -6  -2   7        0.82        4.39     26.80 o 
  -5  -2   7       98.55       80.83     26.58 o 
  -4  -2   7        6.58        4.83     19.55 o 
  -3  -2   7        0.24        0.66     15.37 o 
  -2  -2   7      569.36      589.29     38.44 o 
  -1  -2   7        8.51        5.93     13.18 o 
   0  -2   7      142.77      138.59     17.57 o 
   1  -2   7        7.71       -4.39     12.30 o 
   2  -2   7       88.94       78.85     17.57 o 
   3  -2   7       13.66       16.91     18.67 o 
   4  -2   7        0.02      -14.50     18.67 o 
   5  -2   7      139.22      105.21     32.95 o 
   6  -2   7       10.41        7.91     17.57 o 
   7  -2   7        0.09       -6.37     24.38 o 
   8  -2   7        1.51        2.42     40.19 o 
  -8  -1   7       10.77       15.16     61.50 o 
  -7  -1   7        0.54       12.74     26.80 o 
  -6  -1   7        6.70        0.88     37.34 o 
  -5  -1   7       38.55       38.22     21.52 o 
  -4  -1   7      196.11      191.09     30.53 o 
  -3  -1   7       25.18       23.72     18.67 o 
  -2  -1   7       85.43       88.08     15.81 o 
  -1  -1   7       42.66       37.34     10.98 o 
   0  -1   7        3.69        7.25     12.30 o 
   1  -1   7        8.44        5.93      9.88 o 
   2  -1   7       22.75       11.86     11.86 o 
   3  -1   7      502.42      596.54     32.07 o 
   4  -1   7        0.45        5.49     17.57 o 
   5  -1   7       60.93       65.45     17.79 o 
   6  -1   7        0.62        5.49     19.99 o 
   7  -1   7       21.80       35.80     22.84 o 
   8  -1   7        7.48        0.88     31.19 o 
   9  -1   7        1.92       10.32     64.13 o 
  -8   0   7        4.12       17.79     64.57 o 
  -7   0   7       47.47       53.37     37.78 o 
  -6   0   7       15.49       35.80     31.41 o 
  -5   0   7      197.21      181.86     28.99 o 
  -4   0   7      328.92      319.36     32.73 o 
  -3   0   7        6.50        2.42     15.37 o 
  -2   0   7        1.34        3.07     14.94 o 
  -1   0   7        1.20       -0.66     12.74 o 
   0   0   7      122.52      107.40     14.72 o 
   1   0   7       71.91       67.87     10.98 o 
   2   0   7      113.05      107.84     14.06 o 
   3   0   7       83.29       64.13     16.69 o 
   4   0   7       12.90       16.25     12.52 o 
   5   0   7      246.58      282.46     34.04 o 
   6   0   7       18.21       18.23     28.33 o 
   7   0   7       37.21       44.59     18.89 o 
   8   0   7        1.78       -3.51     16.25 o 
   9   0   7       18.55       17.13     36.02 o 
  -7   1   7        6.79        8.79     31.41 o 
  -6   1   7       28.46       31.85     35.14 o 
  -5   1   7      439.51      420.39     42.39 o 
  -4   1   7      175.63      175.27     28.33 o 
  -3   1   7      212.54      216.78     22.62 o 
  -2   1   7       34.98       37.78     16.03 o 
  -1   1   7       15.80        5.71     12.30 o 
   0   1   7       74.90       67.21     12.52 o 
   1   1   7       79.00       65.23      9.88 o 
   2   1   7       66.19       63.48      9.44 o 
   3   1   7      105.58       99.28     12.74 o 
   4   1   7       21.84       17.35     11.64 o 
   5   1   7      107.43       90.49     14.06 o 
   6   1   7      124.38      149.35     24.38 o 
   7   1   7       62.73       66.77     20.65 o 
   8   1   7       43.15       44.37     12.96 o 
   9   1   7        2.37        3.73     33.17 o 
  -7   2   7       33.21       69.19     67.65 o 
  -6   2   7        3.34       -1.32     30.53 o 
  -5   2   7       66.08       85.66     27.89 o 
  -4   2   7      421.92      420.83     34.48 o 
  -3   2   7       18.26        8.35     16.69 o 
  -2   2   7      427.84      412.26     30.53 o 
  -1   2   7      148.23      139.69     20.21 o 
   0   2   7        0.22        2.20     11.20 o 
   1   2   7       57.58       52.05      9.66 o 
   2   2   7      172.38      166.93     13.18 o 
   3   2   7      261.60      244.02     17.57 o 
   4   2   7      205.90      196.80     14.50 o 
   5   2   7       13.38       12.52      8.35 o 
   6   2   7        0.52        1.54     14.06 o 
   7   2   7       12.84        9.22     16.69 o 
   8   2   7       22.62       21.52     13.84 o 
   9   2   7        0.08       -6.37     28.11 o 
  10   2   7        1.01      -14.72     36.02 o 
  -7   3   7       28.41       50.96     47.88 o 
  -6   3   7       21.37       21.52     33.39 o 
  -5   3   7      106.68      109.60     33.17 o 
  -4   3   7        1.34       -0.44     21.96 o 
  -3   3   7      103.60      105.87     18.45 o 
  -2   3   7      138.23      126.73     20.43 o 
  -1   3   7       12.47       19.11     13.40 o 
   0   3   7       22.80       25.70     11.86 o 
   1   3   7      458.34      468.93     25.26 o 
   2   3   7      334.47      318.70     18.67 o 
   3   3   7      189.29      217.44     15.16 o 
   4   3   7      217.82      217.88     25.92 o 
   5   3   7       38.87       36.68     23.50 o 
   6   3   7        0.94       -3.29      7.03 o 
   7   3   7        0.17       -5.49     13.84 o 
   8   3   7       60.92       58.42     18.01 o 
   9   3   7       10.11        2.20     28.77 o 
  10   3   7        0.06       18.89    102.35 o 
  -6   4   7        0.99      -26.58     45.69 o 
  -5   4   7        2.33       -9.44     26.58 o 
  -4   4   7       25.57       22.40     26.58 o 
  -3   4   7      258.49      246.44     33.17 o 
  -2   4   7        0.64       -3.95     18.45 o 
  -1   4   7       84.72       78.19     18.01 o 
   0   4   7       10.44        9.44     15.16 o 
   1   4   7       69.47       78.19     12.96 o 
   2   4   7       12.74        6.59     10.32 o 
   3   4   7      369.65      348.57     31.85 o 
   4   4   7       32.37       34.92     21.31 o 
   5   4   7      398.82      390.30     41.73 o 
   6   4   7      298.11      266.64     41.51 o 
   7   4   7      217.44      233.04     16.91 o 
   8   4   7       96.35       94.66     16.25 o 
   9   4   7        8.04       20.21     21.52 o 
  10   4   7        0.42       17.79    120.14 o 
  -6   5   7       16.15       -1.10     37.12 o 
  -5   5   7        0.08      -39.10     66.99 o 
  -4   5   7       91.98       73.58     34.70 o 
  -3   5   7        0.06       -8.79     19.55 o 
  -2   5   7       68.39       81.27     21.31 o 
  -1   5   7       41.21       42.61     18.23 o 
   0   5   7       93.49       95.54     19.11 o 
   1   5   7      119.87      101.25     18.67 o 
   2   5   7        2.61        5.93     11.42 o 
   3   5   7        6.74       13.84      7.91 o 
   4   5   7       14.47       -1.98     25.26 o 
   5   5   7       20.21       19.55     25.48 o 
   6   5   7        0.18       -8.35     27.67 o 
   7   5   7       10.78       23.72     30.31 o 
   8   5   7       32.10       23.94     10.10 o 
   9   5   7       24.16       23.50     12.96 o 
  10   5   7       44.30      -13.40    135.08 o 
  -5   6   7       11.96      -18.45     71.16 o 
  -4   6   7        2.14       14.28     41.73 o 
  -3   6   7      217.92      204.70     30.31 o 
  -2   6   7      183.81      185.60     25.04 o 
  -1   6   7      184.89      205.80     26.58 o 
   0   6   7      698.26      707.68     45.03 o 
   1   6   7      226.37      240.07     23.72 o 
   2   6   7       17.28       16.91     16.47 o 
   3   6   7      191.47      199.21     20.87 o 
   4   6   7        1.08        5.93     23.94 o 
   5   6   7       48.51       61.06     25.48 o 
   6   6   7      129.87      119.26     35.58 o 
   7   6   7       37.08       60.40     33.82 o 
   8   6   7       13.40       19.77     32.51 o 
   9   6   7       33.85       30.53     12.96 o 
  10   6   7       30.89       19.77    127.17 o 
  -5   7   7        5.42       31.85     60.84 o 
  -4   7   7        4.40      -39.32     69.85 o 
  -3   7   7       37.19       69.63     66.77 o 
  -2   7   7       76.58       91.15     21.96 o 
  -1   7   7       29.57       31.19     18.01 o 
   0   7   7       11.81       22.62     22.18 o 
   1   7   7      230.42      200.75     26.14 o 
   2   7   7      123.50      114.65     18.23 o 
   3   7   7       98.52      111.36     18.01 o 
   4   7   7       90.41       92.91     10.98 o 
   5   7   7       30.04       26.80     29.65 o 
   6   7   7       15.50       19.77     31.63 o 
   7   7   7        1.93        1.10     36.02 o 
   8   7   7       17.62       28.11     41.95 o 
   9   7   7        2.01      -29.87     68.53 o 
  -4   8   7        5.74       15.16     88.30 o 
  -3   8   7       14.04      -11.86     51.62 o 
  -2   8   7       71.99       79.51     27.45 o 
  -1   8   7        0.16       -1.76     23.50 o 
   0   8   7        6.03        3.29     20.87 o 
   1   8   7       40.76       50.30     23.28 o 
   2   8   7       32.09       28.99     22.18 o 
   3   8   7       13.93        9.01     20.65 o 
   4   8   7      340.26      349.67     23.72 o 
   5   8   7      101.82      105.87     12.08 o 
   6   8   7        0.87        4.17     30.75 o 
   7   8   7        2.79        7.47     30.97 o 
   8   8   7        0.32       -9.66     38.66 o 
   9   8   7        8.60       10.76     88.73 o 
  -3   9   7        6.03      -10.76     55.79 o 
  -2   9   7      117.61      139.25     63.26 o 
  -1   9   7       23.64       24.82     25.70 o 
   0   9   7       37.49       38.44     24.60 o 
   1   9   7       41.55       55.79     31.41 o 
   2   9   7      124.39      130.47     27.24 o 
   3   9   7      244.24      246.66     33.17 o 
   4   9   7        0.87       -1.10     14.50 o 
   5   9   7        3.77        4.83     12.74 o 
   6   9   7        1.93        3.73     13.18 o 
   7   9   7        0.27        2.42     13.84 o 
   8   9   7        2.48       10.76     40.63 o 
   9   9   7       11.70       43.49     54.25 o 
  -2  10   7       10.06       38.00     45.90 o 
  -1  10   7       14.37        7.25     51.18 o 
   0  10   7       73.09       83.24     30.75 o 
   1  10   7        0.02       -5.71     32.07 o 
   2  10   7       95.07      109.82     40.41 o 
   3  10   7       60.25       50.74     45.69 o 
   4  10   7       12.62       18.89     18.45 o 
   5  10   7        7.43       14.50     19.33 o 
   6  10   7      113.35      109.60     21.09 o 
   7  10   7        3.88        1.76     39.32 o 
   8  10   7        3.73        9.22     56.01 o 
   9  10   7       49.64       45.90     65.89 o 
  -1  11   7       11.10       52.71     67.87 o 
   0  11   7       33.85       36.02     59.08 o 
   1  11   7        0.50        7.69     37.12 o 
   2  11   7        0.55       12.74     41.07 o 
   3  11   7        2.56        3.07     34.04 o 
   4  11   7       20.58       12.96     23.94 o 
   5  11   7       96.26      104.55     28.11 o 
   6  11   7        0.07      -18.23     52.05 o 
   7  11   7        0.89       15.59     51.62 o 
   8  11   7        2.29       11.42     58.86 o 
   9  11   7       17.50       43.05     57.98 o 
   1  12   7        5.22       -9.01     69.63 o 
   2  12   7        2.18       10.32     46.56 o 
   3  12   7        8.75       14.94     42.39 o 
   4  12   7        0.04       -5.49     27.67 o 
   5  12   7        0.01        8.13     54.25 o 
   6  12   7        0.65      -12.74     55.13 o 
   7  12   7        0.15       -5.05     47.22 o 
   8  12   7        5.64       14.06     52.93 o 
   3  13   7        0.10        1.10     50.30 o 
   4  13   7       13.78       23.28     52.05 o 
   5  13   7       11.72        4.83     56.23 o 
   6  13   7        2.49        1.76     63.04 o 
  -6  -8   8        0.32       19.11     42.61 o 
  -5  -8   8        2.55      -20.21     41.29 o 
  -4  -8   8       15.35       13.62     26.80 o 
  -3  -8   8        0.66       14.06     51.40 o 
  -2  -8   8       18.57       39.54     40.41 o 
  -1  -8   8       37.58       40.85     64.35 o 
   0  -8   8        0.43      -35.58     93.79 o 
   1  -8   8        3.80       -0.44     56.67 o 
   2  -8   8       13.03       14.72     63.48 o 
  -6  -7   8        7.49       18.01     39.54 o 
  -5  -7   8        5.26       11.20     37.12 o 
  -4  -7   8       16.77        3.51     29.43 o 
  -3  -7   8       14.95       10.98     25.26 o 
  -2  -7   8        5.16       19.33     41.51 o 
  -1  -7   8       11.25       24.82     30.09 o 
   0  -7   8       42.08       64.79     57.55 o 
   1  -7   8       28.68       50.52     47.22 o 
   2  -7   8       50.23       52.27     46.12 o 
   3  -7   8        0.60        7.69     40.19 o 
   4  -7   8        0.51      -28.55     54.69 o 
  -7  -6   8        3.24        9.88     37.34 o 
  -6  -6   8        0.01      -10.98     43.49 o 
  -5  -6   8       14.25      -25.92     40.85 o 
  -4  -6   8       18.36       16.25     39.32 o 
  -3  -6   8       38.18       60.18     35.14 o 
  -2  -6   8       34.13       10.32     26.36 o 
  -1  -6   8       16.12        8.57     26.36 o 
   0  -6   8        0.98        5.71     12.52 o 
   1  -6   8        7.95       24.60     28.99 o 
   2  -6   8       15.16        2.86     36.02 o 
   3  -6   8       12.04      -12.08     43.05 o 
   4  -6   8        3.32        4.83     47.66 o 
   5  -6   8        1.92       -5.05     45.03 o 
  -7  -5   8        5.69       31.41     30.97 o 
  -6  -5   8        0.89       -1.10     43.27 o 
  -5  -5   8       26.12       45.03     34.04 o 
  -4  -5   8       65.21       65.67     30.31 o 
  -3  -5   8       40.66       49.86     23.50 o 
  -2  -5   8        0.64       -8.79     18.89 o 
  -1  -5   8        0.01      -10.32     22.62 o 
   0  -5   8        0.22        0.44     14.94 o 
   1  -5   8        7.49       -3.07     29.87 o 
   2  -5   8       11.18       18.23     26.36 o 
   3  -5   8        4.85       -3.07     20.43 o 
   4  -5   8       13.08       11.64     27.02 o 
   5  -5   8        2.76      -39.54     43.93 o 
   6  -5   8        1.14       21.09     66.55 o 
  -7  -4   8        9.40       12.74     33.17 o 
  -6  -4   8        3.47       35.80     45.90 o 
  -5  -4   8       11.84        6.59     38.22 o 
  -4  -4   8        5.91       -5.71     23.72 o 
  -3  -4   8        0.92        8.13     21.31 o 
  -2  -4   8       79.61       78.41     21.09 o 
  -1  -4   8       66.78       63.70     18.89 o 
   0  -4   8       85.35       99.94     23.06 o 
   1  -4   8      159.01      160.34     28.99 o 
   2  -4   8       75.22       80.61     27.45 o 
   3  -4   8        4.13       16.69     24.16 o 
   4  -4   8        0.20       -9.01     27.24 o 
   5  -4   8        0.68       -5.05     22.40 o 
   6  -4   8        1.71       12.08     38.22 o 
  -7  -3   8        3.16       -5.71     50.30 o 
  -6  -3   8       35.99       70.50     36.46 o 
  -5  -3   8        6.27        9.66     37.34 o 
  -4  -3   8       23.28       20.43     24.60 o 
  -3  -3   8       18.69       24.16     20.21 o 
  -2  -3   8        0.16        3.07     17.13 o 
  -1  -3   8       35.55       33.60     16.47 o 
   0  -3   8       75.90       77.31     16.91 o 
   1  -3   8       64.38       73.14     15.16 o 
   2  -3   8      247.42      251.27     30.09 o 
   3  -3   8      142.42      130.91     23.94 o 
   4  -3   8       22.62       15.59     23.72 o 
   5  -3   8        4.02        0.22     24.38 o 
   6  -3   8        0.46        1.54     36.46 o 
   7  -3   8        8.64        0.66     40.19 o 
  -7  -2   8       15.40       53.81     53.15 o 
  -6  -2   8       13.41       -1.10     56.89 o 
  -5  -2   8       13.52       29.21     31.63 o 
  -4  -2   8       10.33       10.32     22.62 o 
  -3  -2   8        5.37       11.20     18.23 o 
  -2  -2   8        4.18       -5.05     19.33 o 
  -1  -2   8        0.84        2.64     16.91 o 
   0  -2   8      104.92      106.09     18.89 o 
   1  -2   8       90.23       89.83     16.69 o 
   2  -2   8        0.46        3.29      9.88 o 
   3  -2   8       50.72       58.20     23.28 o 
   4  -2   8       99.38      111.58     26.58 o 
   5  -2   8        9.68        3.73     21.96 o 
   6  -2   8        0.00       -1.76     32.95 o 
   7  -2   8       13.42       29.43     39.10 o 
   8  -2   8        5.27      -33.60     62.60 o 
  -7  -1   8        1.75       -1.54     42.39 o 
  -6  -1   8       19.46       -0.66     42.17 o 
  -5  -1   8       41.03       45.69     38.88 o 
  -4  -1   8        5.49        5.05     17.35 o 
  -3  -1   8      114.60      144.52     24.38 o 
  -2  -1   8       85.79       77.97     18.23 o 
  -1  -1   8       72.85       65.23     18.01 o 
   0  -1   8       11.70       15.81     11.42 o 
   1  -1   8      103.75      101.03     15.16 o 
   2  -1   8       12.53       17.13     14.28 o 
   3  -1   8       71.68       68.53     17.13 o 
   4  -1   8        0.38       -5.71     17.57 o 
   5  -1   8       36.40       61.72     21.09 o 
   6  -1   8       27.72       34.04     16.69 o 
   7  -1   8        3.30       -4.17     23.28 o 
   8  -1   8       19.95       23.72     27.89 o 
  -7   0   8       18.23       50.96     55.35 o 
  -6   0   8        0.01        8.79     23.94 o 
  -5   0   8       89.15       87.42     28.99 o 
  -4   0   8       51.55       64.13     27.24 o 
  -3   0   8      112.24      128.05     21.09 o 
  -2   0   8       53.74       49.42     16.25 o 
  -1   0   8      251.61      254.34     25.92 o 
   0   0   8       58.10       73.80     14.72 o 
   1   0   8      131.66      122.34     14.72 o 
   2   0   8       16.34       13.84     16.03 o 
   3   0   8       60.85       58.64     18.01 o 
   4   0   8        5.48        5.71     14.28 o 
   5   0   8        0.76        4.39     14.50 o 
   6   0   8       82.30       67.87     21.09 o 
   7   0   8       69.75       40.85     24.16 o 
   8   0   8        2.94        5.49     31.85 o 
   9   0   8        6.31       18.45     45.03 o 
  -7   1   8        2.15      -23.06     65.45 o 
  -6   1   8        2.26       -3.51     35.14 o 
  -5   1   8        1.55       -1.98     32.07 o 
  -4   1   8       46.74       51.83     19.99 o 
  -3   1   8      339.62      361.31     32.29 o 
  -2   1   8       26.79       34.92     16.91 o 
  -1   1   8       33.55       42.39     15.81 o 
   0   1   8       55.11       34.70     12.96 o 
   1   1   8       64.08       75.12     11.86 o 
   2   1   8        0.19        7.25      9.88 o 
   3   1   8       33.51       28.55     13.84 o 
   4   1   8      352.96      345.49     23.50 o 
   5   1   8       50.89       47.66     14.50 o 
   6   1   8      112.49      113.55     16.91 o 
   7   1   8       30.27       21.31     22.18 o 
   8   1   8        1.95        5.05     18.89 o 
   9   1   8        1.06        9.22     43.71 o 
  -7   2   8       35.17       62.60     78.85 o 
  -6   2   8       82.36       93.79     45.69 o 
  -5   2   8       62.90       64.79     30.31 o 
  -4   2   8      180.61      168.68     30.53 o 
  -3   2   8      418.43      375.80     34.92 o 
  -2   2   8        0.43       -0.66     15.59 o 
  -1   2   8       77.83       71.38     15.59 o 
   0   2   8        6.33       13.40     13.40 o 
   1   2   8       20.52       13.62     12.30 o 
   2   2   8        2.94       -3.51      9.01 o 
   3   2   8      816.38      865.16     43.71 o 
   4   2   8       60.34       47.88     10.54 o 
   5   2   8        8.08        8.35      9.22 o 
   6   2   8       93.37       83.46     12.30 o 
   7   2   8       48.88       38.88     17.35 o 
   8   2   8       18.71       21.96     19.77 o 
   9   2   8        2.98       10.32     28.55 o 
  -6   3   8        0.01        4.61     64.35 o 
  -5   3   8        0.79       18.89     33.60 o 
  -4   3   8        2.07       -4.83     26.58 o 
  -3   3   8      145.59      148.70     24.38 o 
  -2   3   8        8.58       14.28     19.77 o 
  -1   3   8      250.24      238.09     24.16 o 
   0   3   8      134.55      127.83     16.47 o 
   1   3   8       11.02        9.01     10.98 o 
   2   3   8        9.45       19.99      9.66 o 
   3   3   8       82.39       91.81     12.30 o 
   4   3   8       25.72       33.17     18.01 o 
   5   3   8       24.81       35.80     21.96 o 
   6   3   8        0.29      -20.21     23.28 o 
   7   3   8       14.36       13.40      9.01 o 
   8   3   8       41.73       44.15     16.91 o 
   9   3   8        2.02        3.95     23.72 o 
  10   3   8        5.75       28.99     93.57 o 
  -6   4   8        7.63       -9.22     47.44 o 
  -5   4   8       35.30       47.88     33.82 o 
  -4   4   8       26.14       25.92     30.75 o 
  -3   4   8        0.08       -6.59     23.72 o 
  -2   4   8       87.93      100.59     23.50 o 
  -1   4   8        1.42       12.30     17.57 o 
   0   4   8        1.70        2.20     13.62 o 
   1   4   8       16.94       25.04     14.28 o 
   2   4   8      103.72      114.43     16.69 o 
   3   4   8       43.03       35.36      7.69 o 
   4   4   8        2.79       -1.54     19.99 o 
   5   4   8      105.51      112.89     30.31 o 
   6   4   8       31.29       43.71     26.58 o 
   7   4   8        1.37       13.62     31.41 o 
   8   4   8        3.92        4.39      6.81 o 
   9   4   8       64.48       87.20     71.38 o 
  10   4   8        0.64       40.19     95.10 o 
  -5   5   8        0.08        8.35     74.24 o 
  -4   5   8       16.39        1.54     41.51 o 
  -3   5   8       13.78        0.22     23.94 o 
  -2   5   8        9.05      -10.32     18.67 o 
  -1   5   8        2.24        7.69     19.55 o 
   0   5   8       10.37        1.54     17.57 o 
   1   5   8        1.83       -1.10     16.47 o 
   2   5   8      100.44       83.24     16.69 o 
   3   5   8        0.39       -1.54      8.57 o 
   4   5   8       83.90       66.99     26.14 o 
   5   5   8       15.10        8.13     27.89 o 
   6   5   8       59.86       68.53     30.31 o 
   7   5   8        6.96        9.01     28.77 o 
   8   5   8      162.31      163.41     40.41 o 
   9   5   8       38.43        0.00     68.97 o 
  10   5   8       28.73       16.91     85.22 o 
  -5   6   8        0.40       25.70     78.85 o 
  -4   6   8        0.07      -17.57     45.03 o 
  -3   6   8       51.25       28.77     28.77 o 
  -2   6   8       44.20       57.33     25.04 o 
  -1   6   8       17.54       18.23     19.77 o 
   0   6   8       23.24       27.89     20.87 o 
   1   6   8       24.08       22.62     21.09 o 
   2   6   8       12.86       13.62     16.47 o 
   3   6   8       71.87       82.58     13.40 o 
   4   6   8       12.19       17.35     22.18 o 
   5   6   8      428.35      390.08     47.22 o 
   6   6   8       17.54       -1.32     32.07 o 
   7   6   8      308.88      319.36     47.66 o 
   8   6   8        0.09        3.07     37.56 o 
   9   6   8        9.69       -8.13     75.78 o 
  10   6   8        0.50      -21.09    146.94 o 
  -4   7   8        1.63      -10.10     64.35 o 
  -3   7   8       34.53       39.54     35.58 o 
  -2   7   8        6.02       21.74     25.92 o 
  -1   7   8      130.35      132.22     31.85 o 
   0   7   8        0.02       -2.64     21.52 o 
   1   7   8       79.21       71.60     21.52 o 
   2   7   8       24.01       23.50     18.89 o 
   3   7   8        3.36        2.86     15.37 o 
   4   7   8      105.38      105.65      8.57 o 
   5   7   8       25.19       28.11     25.70 o 
   6   7   8      115.00      121.24     35.36 o 
   7   7   8       37.18       12.30     36.90 o 
   8   7   8      110.93      105.43     42.83 o 
   9   7   8        2.75      -13.40     77.97 o 
  -3   8   8        0.11       34.26     50.74 o 
  -2   8   8       49.25       63.04     31.19 o 
  -1   8   8        1.52       -5.71     27.67 o 
   0   8   8       97.93      109.16     31.63 o 
   1   8   8        3.91        6.15     23.94 o 
   2   8   8       11.62       25.70     26.58 o 
   3   8   8        1.90        9.88     21.31 o 
   4   8   8       95.36       96.86     13.62 o 
   5   8   8      184.19      184.94     38.66 o 
   6   8   8       72.89       77.09     33.82 o 
   7   8   8      183.42      205.80     47.66 o 
   8   8   8       47.95       44.37     54.47 o 
   9   8   8        9.27      -43.27     92.03 o 
  10   8   8       29.55       26.36     99.50 o 
  -2   9   8       11.45       28.11     71.82 o 
  -1   9   8        0.42        9.44     27.45 o 
   0   9   8        0.11       -3.73     23.72 o 
   1   9   8       20.62       32.51     29.65 o 
   2   9   8       30.76       30.75     31.19 o 
   3   9   8        0.36      -10.76     23.06 o 
   4   9   8      200.44      193.06     19.33 o 
   5   9   8       64.61       63.48     12.08 o 
   6   9   8        0.68        2.64     33.82 o 
   7   9   8       40.02       35.58     39.32 o 
   8   9   8       12.18       53.81     50.96 o 
   9   9   8       79.80       90.27    123.00 o 
  10   9   8       24.44        2.64     95.76 o 
  -1  10   8       19.36       40.41     58.42 o 
   0  10   8        9.51        6.15     27.02 o 
   1  10   8        0.09       -3.73     30.53 o 
   2  10   8       22.40       45.90     31.63 o 
   3  10   8        0.33        0.88     32.29 o 
   4  10   8        1.43       -2.42     17.57 o 
   5  10   8       27.13       32.29     14.28 o 
   6  10   8       14.54       10.10     19.33 o 
   7  10   8       42.96       71.82     46.78 o 
   8  10   8        0.27        7.69     44.81 o 
   9  10   8       27.87       58.64     68.53 o 
   0  11   8       84.72      105.21     63.48 o 
   1  11   8        1.03        0.66     37.34 o 
   2  11   8       18.02       10.10     43.27 o 
   3  11   8       25.18       25.26     32.73 o 
   4  11   8       13.41        6.15     21.31 o 
   5  11   8        0.05       19.33     34.04 o 
   6  11   8        3.59       50.96     52.93 o 
   7  11   8        4.86      -14.06     62.16 o 
   8  11   8       47.63       63.92     75.12 o 
   2  12   8        6.43       22.62     44.15 o 
   3  12   8       19.22       38.00     45.03 o 
   4  12   8        0.00      -16.69     33.60 o 
   5  12   8       10.48       10.76     50.74 o 
   6  12   8        3.06      -16.91     53.81 o 
   7  12   8        0.01       -3.95     67.21 o 
   0  -8   9        0.07       15.59     66.33 o 
   1  -8   9        0.02      -14.06     60.40 o 
  -5  -7   9        1.44       25.04     46.12 o 
  -4  -7   9        3.39       -5.27     35.80 o 
  -3  -7   9        3.56       19.33     55.35 o 
  -2  -7   9        2.65       -1.98     41.73 o 
  -1  -7   9        2.12      -22.18     68.09 o 
   0  -7   9       16.11       22.84     47.66 o 
   1  -7   9        0.33      -12.96     56.01 o 
   2  -7   9        8.62       26.36     64.57 o 
   3  -7   9        0.65      -21.52     71.82 o 
  -6  -6   9        1.30        2.20     53.37 o 
  -5  -6   9       15.48       19.33     41.07 o 
  -4  -6   9        2.25       -1.98     41.07 o 
  -3  -6   9       64.25       96.86     38.22 o 
  -2  -6   9       15.33       31.19     47.00 o 
  -1  -6   9       24.38       16.03     36.24 o 
   0  -6   9        2.64        1.76     57.77 o 
   1  -6   9       11.56        6.37     59.30 o 
   2  -6   9        0.62       -0.22     44.15 o 
   3  -6   9        0.00        3.95     55.35 o 
   4  -6   9        1.82       21.31     67.65 o 
  -6  -5   9       13.40       52.93     50.74 o 
  -5  -5   9       21.61       30.31     48.32 o 
  -4  -5   9       78.52      102.35     45.90 o 
  -3  -5   9       39.39       51.83     39.75 o 
  -2  -5   9        4.10       13.18     29.65 o 
  -1  -5   9       39.63       56.89     33.82 o 
   0  -5   9       29.75       29.65     16.69 o 
   1  -5   9        0.18      -19.11     32.95 o 
   2  -5   9        3.48        2.86     25.48 o 
   3  -5   9        0.18      -10.54     32.73 o 
   4  -5   9        1.74       -9.01     41.95 o 
   5  -5   9        5.21        2.86     53.37 o 
  -6  -4   9        3.11      -10.98     49.20 o 
  -5  -4   9       29.08       61.72     45.25 o 
  -4  -4   9        0.02       21.96     37.12 o 
  -3  -4   9       19.06        9.66     20.65 o 
  -2  -4   9       96.92       93.79     26.80 o 
  -1  -4   9       38.86       35.14     21.09 o 
   0  -4   9       36.51       40.41     18.45 o 
   1  -4   9        4.02      -14.06     26.58 o 
   2  -4   9       29.90       25.70     27.89 o 
   3  -4   9        0.40      -10.10     22.18 o 
   4  -4   9        1.51        5.27     27.89 o 
   5  -4   9        0.25        3.29     32.07 o 
   6  -4   9        0.00       -2.20     56.01 o 
  -7  -3   9        0.65       14.72     62.82 o 
  -6  -3   9        0.15       -9.66     52.05 o 
  -5  -3   9       11.50       10.32     38.22 o 
  -4  -3   9        6.95       19.99     43.71 o 
  -3  -3   9       20.30       14.72     20.43 o 
  -2  -3   9        3.99        9.66     20.43 o 
  -1  -3   9        2.14       -5.05     18.01 o 
   0  -3   9      178.12      188.23     24.38 o 
   1  -3   9      218.17      220.52     20.43 o 
   2  -3   9      203.35      177.03     33.39 o 
   3  -3   9       17.59       21.74     24.38 o 
   4  -3   9       26.65       27.45     28.77 o 
   5  -3   9        0.22      -19.33     25.70 o 
   6  -3   9        3.61       14.28     23.72 o 
   7  -3   9        8.36        8.35     45.69 o 
  -7  -2   9       11.95        5.93     63.26 o 
  -6  -2   9        2.78       -3.95     56.23 o 
  -5  -2   9       14.45        7.03     43.71 o 
  -4  -2   9        5.26       -6.15     19.55 o 
  -3  -2   9       83.43       82.36     23.06 o 
  -2  -2   9       53.97       66.99     22.62 o 
  -1  -2   9      203.96      191.75     28.55 o 
   0  -2   9      382.41      392.28     32.51 o 
   1  -2   9      601.54      649.03     40.85 o 
   2  -2   9       13.31        4.61     11.20 o 
   3  -2   9        0.42       23.28     24.60 o 
   4  -2   9        2.03      -16.25     24.16 o 
   5  -2   9       13.07       21.52     23.94 o 
   6  -2   9       17.92       20.21     27.45 o 
   7  -2   9        7.10        8.57     31.63 o 
  -7  -1   9       27.42       34.26     52.27 o 
  -6  -1   9       24.22       68.53     42.83 o 
  -5  -1   9       27.76       38.44     50.30 o 
  -4  -1   9        8.31       12.74     22.62 o 
  -3  -1   9        2.29       -4.83     23.06 o 
  -2  -1   9       34.93       47.44     17.79 o 
  -1  -1   9       69.34       65.23     21.74 o 
   0  -1   9        6.80       -0.88     15.16 o 
   1  -1   9       31.79       31.63     14.06 o 
   2  -1   9      500.84      474.64     38.66 o 
   3  -1   9      144.40      154.19     21.52 o 
   4  -1   9      158.76      137.71     29.65 o 
   5  -1   9        1.53        2.42     20.87 o 
   6  -1   9       20.42       13.84     29.43 o 
   7  -1   9        0.35       -4.17     23.28 o 
   8  -1   9        0.44        4.17     38.44 o 
  -6   0   9        1.06      -20.21     63.48 o 
  -5   0   9        4.75       20.87     43.27 o 
  -4   0   9       60.75       61.72     31.19 o 
  -3   0   9       17.21        9.44     21.09 o 
  -2   0   9      198.07      174.17     23.50 o 
  -1   0   9        3.35        0.00     17.35 o 
   0   0   9        6.00        7.03     13.62 o 
   1   0   9      138.35      133.10     16.69 o 
   2   0   9       40.03       30.09     16.03 o 
   3   0   9      209.58      193.94     23.28 o 
   4   0   9       44.80       43.49     16.47 o 
   5   0   9        5.64        8.79     19.99 o 
   6   0   9        8.51        6.81     15.81 o 
   7   0   9       22.70        2.42     16.91 o 
   8   0   9        2.15        4.39     38.22 o 
  -6   1   9        8.71       14.28     39.54 o 
  -5   1   9       20.39        6.15     41.29 o 
  -4   1   9       85.20       87.42     21.96 o 
  -3   1   9        2.37      -11.42     18.23 o 
  -2   1   9       62.93       76.21     22.62 o 
  -1   1   9       68.69       66.55     19.77 o 
   0   1   9        3.11       -4.39     12.96 o 
   1   1   9       29.35       37.56     12.96 o 
   2   1   9        2.27        5.27     11.64 o 
   3   1   9      201.52      189.55     21.31 o 
   4   1   9      167.64      138.81     19.33 o 
   5   1   9      307.38      296.95     24.38 o 
   6   1   9       14.47       13.84     14.94 o 
   7   1   9        5.50       11.42     16.03 o 
   8   1   9        1.90       -5.27     22.84 o 
   9   1   9        0.26       13.40     79.07 o 
  -6   2   9       55.74       59.08     54.03 o 
  -5   2   9       13.25       11.86     34.48 o 
  -4   2   9        6.44        7.25     30.53 o 
  -3   2   9      140.38      135.08     24.38 o 
  -2   2   9        1.93       -7.25     21.31 o 
  -1   2   9        9.37       11.64     14.50 o 
   0   2   9        0.25        5.71     13.84 o 
   1   2   9       34.23       47.44     13.40 o 
   2   2   9        8.47       11.86     12.08 o 
   3   2   9      459.21      459.27     32.51 o 
   4   2   9      564.77      597.42     32.95 o 
   5   2   9      230.94      223.59     19.33 o 
   6   2   9        1.00        3.29     10.54 o 
   7   2   9       94.80      104.77     14.94 o 
   8   2   9       15.07       14.94     25.04 o 
   9   2   9        2.33       18.89     47.44 o 
  -6   3   9       33.03       42.17     85.22 o 
  -5   3   9       33.25       52.49     34.48 o 
  -4   3   9        2.57       30.75     23.28 o 
  -3   3   9       35.24       44.37     20.43 o 
  -2   3   9        0.50       -3.51     18.01 o 
  -1   3   9       15.18       18.89     18.01 o 
   0   3   9       17.76       23.06     15.81 o 
   1   3   9       53.50       56.67     14.50 o 
   2   3   9      162.60      152.21     15.81 o 
   3   3   9        5.04        3.73     15.16 o 
   4   3   9      155.89      156.60     14.28 o 
   5   3   9        1.65       12.74     25.04 o 
   6   3   9       76.82       70.50     27.02 o 
   7   3   9       79.58       77.53      6.59 o 
   8   3   9       34.45       44.81     16.47 o 
   9   3   9        3.97       24.82     50.08 o 
  -5   4   9       77.89      105.87     42.17 o 
  -4   4   9       25.11        9.22     45.03 o 
  -3   4   9        2.38        8.57     25.92 o 
  -2   4   9        4.78        8.13     18.23 o 
  -1   4   9       16.88       25.26     19.77 o 
   0   4   9        0.17        0.66     15.59 o 
   1   4   9        3.26       16.03     16.69 o 
   2   4   9      112.22      110.48     16.69 o 
   3   4   9       45.28       38.22      9.88 o 
   4   4   9       82.41       74.90     27.02 o 
   5   4   9      116.03      126.51     30.75 o 
   6   4   9        0.01       -2.42     26.58 o 
   7   4   9       41.37       35.80     29.65 o 
   8   4   9       36.03       45.47     28.77 o 
   9   4   9       24.33       45.25     64.13 o 
  -5   5   9       12.13       11.64     70.94 o 
  -4   5   9        4.90      -10.32     36.90 o 
  -3   5   9        1.62       -9.01     34.04 o 
  -2   5   9       28.55       27.02     28.11 o 
  -1   5   9       33.33       43.49     22.62 o 
   0   5   9       43.43       46.56     19.99 o 
   1   5   9        4.36       -4.17     16.69 o 
   2   5   9       18.59       30.53     15.59 o 
   3   5   9        5.49       12.96      9.01 o 
   4   5   9        0.28        6.37     26.58 o 
   5   5   9       28.07       36.68     34.70 o 
   6   5   9        3.73        1.54     29.65 o 
   7   5   9        4.59       -1.98     32.51 o 
   8   5   9        0.57        3.29     31.41 o 
   9   5   9       18.61       49.42     71.60 o 
  10   5   9        0.01       25.92    109.38 o 
  -4   6   9       11.26      -35.58     68.53 o 
  -3   6   9        0.25      -10.32     33.17 o 
  -2   6   9       12.79       21.31     28.99 o 
  -1   6   9       23.46       35.14     28.11 o 
   0   6   9       83.71       71.60     21.96 o 
   1   6   9       11.67        7.47     23.06 o 
   2   6   9       19.20       28.77     16.91 o 
   3   6   9       86.29       92.25     15.16 o 
   4   6   9       58.41       43.27     30.09 o 
   5   6   9        4.63       11.20     33.60 o 
   6   6   9       24.14       12.52     35.14 o 
   7   6   9       21.83       40.63     37.34 o 
   8   6   9       67.49       80.39     39.54 o 
   9   6   9       16.64       34.04     58.20 o 
  10   6   9        0.71       74.02    103.45 o 
  -3   7   9        5.03       -3.51     33.82 o 
  -2   7   9       57.33       76.21     35.36 o 
  -1   7   9      157.49      182.96     33.17 o 
   0   7   9        2.18       13.18     29.21 o 
   1   7   9       32.93       38.44     22.84 o 
   2   7   9       29.44       24.60     20.43 o 
   3   7   9      205.49      203.61     24.38 o 
   4   7   9      339.99      274.99     41.51 o 
   5   7   9        0.73        8.13     36.24 o 
   6   7   9      220.03      208.22     47.44 o 
   7   7   9       32.39       63.70     38.00 o 
   8   7   9       22.11       10.10     83.68 o 
   9   7   9       73.36      192.18    101.91 o 
  10   7   9        0.90       22.18    104.11 o 
  -3   8   9        4.01       23.94     68.75 o 
  -2   8   9       37.94       45.25     32.51 o 
  -1   8   9        9.25       23.72     30.09 o 
   0   8   9       30.74       59.52     29.65 o 
   1   8   9       55.91       42.39     28.33 o 
   2   8   9       57.53       75.34     32.07 o 
   3   8   9       49.62       48.98     20.65 o 
   4   8   9      105.69       96.20     11.64 o 
   5   8   9      103.13      103.23     43.27 o 
   6   8   9       13.30       38.22     45.47 o 
   7   8   9      278.49      332.09     87.86 o 
   8   8   9       20.05       28.55     73.14 o 
   9   8   9        3.17       -9.88     89.17 o 
  -2   9   9        6.81        0.44     50.52 o 
  -1   9   9        0.07       -5.49     30.09 o 
   0   9   9        6.85       33.17     33.82 o 
   1   9   9        0.03       -1.54     31.63 o 
   2   9   9       10.27       20.65     28.55 o 
   3   9   9      133.04      132.66     31.63 o 
   4   9   9      390.39      388.98     25.92 o 
   5   9   9        2.10        5.49     40.85 o 
   6   9   9      144.72      141.23     47.00 o 
   7   9   9       48.18       35.14     57.33 o 
   8   9   9        1.95        3.07     87.64 o 
   9   9   9       34.56        0.88    110.48 o 
  -1  10   9        0.02       12.74     66.99 o 
   0  10   9       29.75       66.99     52.71 o 
   1  10   9        2.22        2.64     33.39 o 
   2  10   9       55.50       75.12     35.80 o 
   3  10   9        0.19       17.57     36.68 o 
   4  10   9        0.01        7.69     16.47 o 
   5  10   9       42.87       44.59     44.37 o 
   6  10   9        5.96        7.69     51.62 o 
   7  10   9       53.14       58.42     48.32 o 
   8  10   9        2.81      -10.76     67.43 o 
   9  10   9        0.39      -41.73    110.04 o 
   1  11   9        5.07        9.66     37.34 o 
   2  11   9       18.42       13.18     37.78 o 
   3  11   9       33.72       40.63     41.29 o 
   4  11   9        8.78       27.45     32.07 o 
   5  11   9        0.74        6.37     46.12 o 
   6  11   9        9.72       34.92     53.59 o 
   7  11   9        2.69      -15.59     49.20 o 
   8  11   9        0.15      -17.13     52.27 o 
   3  12   9       63.53       78.41     43.05 o 
   4  12   9        0.08       -7.69     46.12 o 
   5  12   9        2.17       -1.98     39.54 o 
   6  12   9        8.25       -0.66     66.99 o 
  -1  -7  10       10.77       -7.47     94.88 o 
   0  -7  10        3.67        7.91     87.64 o 
   1  -7  10        0.70       14.94     94.66 o 
  -4  -6  10        3.63       -0.66     53.81 o 
  -3  -6  10       56.20       59.30     52.05 o 
  -2  -6  10       25.24       72.26     99.72 o 
  -1  -6  10       31.78       28.99     65.89 o 
   0  -6  10        0.13       -1.76     50.08 o 
   1  -6  10       31.58       37.56     48.54 o 
   2  -6  10        3.24       34.26     64.57 o 
   3  -6  10        0.18      -17.57     75.56 o 
  -5  -5  10        4.92       31.41     50.30 o 
  -4  -5  10        0.99      -14.28     45.03 o 
  -3  -5  10        4.44       17.57     42.83 o 
  -2  -5  10       98.59      112.68     44.81 o 
  -1  -5  10        0.58       -9.01     42.39 o 
   0  -5  10       58.71       48.54     59.96 o 
   1  -5  10        3.87       15.81     84.34 o 
   2  -5  10       24.88       20.65     45.25 o 
   3  -5  10        0.09       -1.98     52.93 o 
   4  -5  10        3.27        0.00     78.41 o 
  -5  -4  10        0.49        0.22     42.61 o 
  -4  -4  10        0.51       -7.91     42.39 o 
  -3  -4  10       30.65       53.59     32.07 o 
  -2  -4  10        6.75        5.27     23.06 o 
  -1  -4  10       30.61       43.05     19.33 o 
   0  -4  10        5.25       15.37     16.47 o 
   1  -4  10       37.32       35.14     30.31 o 
   2  -4  10        8.70       13.84     36.46 o 
   3  -4  10        2.74        5.49     34.70 o 
   4  -4  10       12.91       27.45     34.70 o 
   5  -4  10        7.74        2.64     63.26 o 
  -6  -3  10        0.13        4.39     41.29 o 
  -5  -3  10        0.00       15.16     44.59 o 
  -4  -3  10        1.10       -4.17     26.36 o 
  -3  -3  10        5.98       -4.83     36.24 o 
  -2  -3  10        1.29       15.37     29.43 o 
  -1  -3  10       23.30       36.46     22.84 o 
   0  -3  10       17.66       11.42     18.67 o 
   1  -3  10        9.28       11.64     15.59 o 
   2  -3  10        2.10        1.54     34.26 o 
   3  -3  10       52.90       50.52     28.11 o 
   4  -3  10        6.16      -17.57     33.82 o 
   5  -3  10       64.22       56.45     30.53 o 
   6  -3  10        4.77        4.39     59.74 o 
  -6  -2  10        3.62      -32.73     59.30 o 
  -5  -2  10       12.46       -1.76     52.27 o 
  -4  -2  10        2.73        9.44     35.58 o 
  -3  -2  10        0.83       -6.81     33.60 o 
  -2  -2  10        0.47       -0.88     23.28 o 
  -1  -2  10       14.47       18.45     24.60 o 
   0  -2  10        0.17        8.79     17.13 o 
   1  -2  10       29.03       24.82     17.57 o 
   2  -2  10       74.36       79.73     14.72 o 
   3  -2  10        0.01       10.32     25.92 o 
   4  -2  10        3.63      -11.64     26.14 o 
   5  -2  10        1.94       -3.73     28.11 o 
   6  -2  10       52.89       27.89     27.89 o 
   7  -2  10        0.90       15.81     46.12 o 
  -6  -1  10        4.43        6.59     39.97 o 
  -5  -1  10        0.52      -20.21     48.54 o 
  -4  -1  10        2.20       -9.88     37.56 o 
  -3  -1  10       18.60       23.94     19.11 o 
  -2  -1  10       30.16       37.34     23.72 o 
  -1  -1  10       52.25       64.79     23.50 o 
   0  -1  10       68.30       65.89     16.91 o 
   1  -1  10       28.64       32.29     16.91 o 
   2  -1  10      173.82      169.56     25.48 o 
   3  -1  10       89.80      101.03     21.31 o 
   4  -1  10       29.93       26.80     23.28 o 
   5  -1  10      102.19      104.77     29.65 o 
   6  -1  10        3.94        9.01     27.45 o 
   7  -1  10        2.06       15.81     40.63 o 
  -6   0  10        8.51       58.42     63.04 o 
  -5   0  10       19.26       16.25     38.66 o 
  -4   0  10       23.40       64.79     30.31 o 
  -3   0  10       30.59       21.96     26.36 o 
  -2   0  10      143.35      161.44     25.26 o 
  -1   0  10       93.67       76.21     22.84 o 
   0   0  10       16.78       24.38     16.03 o 
   1   0  10      855.73      897.01     52.27 o 
   2   0  10        1.21        3.95     18.67 o 
   3   0  10      102.58      118.82     20.65 o 
   4   0  10       44.72       38.44     17.79 o 
   5   0  10        0.88        3.51     20.21 o 
   6   0  10       33.71       20.87     23.72 o 
   7   0  10        9.00       32.95     82.80 o 
   8   0  10       34.55       77.97     79.73 o 
  -5   1  10       15.57       42.39     51.83 o 
  -4   1  10       24.98       36.24     33.82 o 
  -3   1  10        4.95       16.47     28.99 o 
  -2   1  10      183.63      202.51     30.53 o 
  -1   1  10      153.52      151.55     25.92 o 
   0   1  10       70.64       63.26     18.23 o 
   1   1  10        0.11        1.32     14.06 o 
   2   1  10      119.44      111.58     16.25 o 
   3   1  10       34.65       36.90     17.57 o 
   4   1  10       73.89       53.59     19.11 o 
   5   1  10       53.79       54.25     16.47 o 
   6   1  10       23.56       14.06     15.59 o 
   7   1  10        6.19        8.35     20.21 o 
   8   1  10        6.28       86.76     83.02 o 
  -5   2  10        0.56       12.96     39.97 o 
  -4   2  10        7.75        6.37     31.63 o 
  -3   2  10       46.16       54.25     22.62 o 
  -2   2  10       18.83       10.98     18.01 o 
  -1   2  10        2.60        6.37     17.13 o 
   0   2  10        1.20       -2.64     14.94 o 
   1   2  10      239.19      267.52     23.28 o 
   2   2  10       16.67       11.20     13.40 o 
   3   2  10       59.52       50.08     18.89 o 
   4   2  10      144.35      126.29     18.89 o 
   5   2  10       92.01       79.95     14.50 o 
   6   2  10        5.36        7.69     11.64 o 
   7   2  10        5.51       10.76     16.47 o 
   8   2  10        1.95        5.93     49.20 o 
  -5   3  10        4.03       11.64     43.05 o 
  -4   3  10        0.00      -19.55     36.46 o 
  -3   3  10      118.88      140.79     32.07 o 
  -2   3  10        5.08        3.73     21.09 o 
  -1   3  10      122.12      112.02     23.28 o 
   0   3  10        2.96        6.37     16.03 o 
   1   3  10        1.05        2.86     15.81 o 
   2   3  10      130.84      135.08     16.69 o 
   3   3  10       76.35       61.28     17.79 o 
   4   3  10        1.37       -2.64     12.30 o 
   5   3  10       17.11       27.89     27.67 o 
   6   3  10        2.44       -6.37     26.36 o 
   7   3  10       64.63       73.36     30.53 o 
   8   3  10       19.42       25.92     46.12 o 
  -4   4  10        0.93       -6.37     39.10 o 
  -3   4  10        8.39        2.20     28.99 o 
  -2   4  10        3.06       -7.25     24.38 o 
  -1   4  10       11.34       19.55     18.89 o 
   0   4  10       22.71       30.09     19.77 o 
   1   4  10        2.14       10.32     14.94 o 
   2   4  10      150.61      142.55     17.79 o 
   3   4  10        6.24        6.81      9.88 o 
   4   4  10        7.94       -2.20     33.39 o 
   5   4  10       26.38       35.58     28.33 o 
   6   4  10       69.48       80.61     29.65 o 
   7   4  10        0.05       12.52     29.43 o 
   8   4  10        8.82        1.32     45.03 o 
   9   4  10       35.21       52.49     67.21 o 
  -4   5  10        3.66       -3.73     70.07 o 
  -3   5  10       15.98       -1.32     37.56 o 
  -2   5  10       48.52       25.48     35.36 o 
  -1   5  10       97.61      108.72     33.17 o 
   0   5  10       52.37       68.53     23.94 o 
   1   5  10      110.93      120.36     25.26 o 
   2   5  10       49.42       28.11     18.01 o 
   3   5  10       37.78       34.04     12.52 o 
   4   5  10       82.51       96.42     30.09 o 
   5   5  10       37.58       54.69     28.99 o 
   6   5  10        5.40       10.32     27.67 o 
   7   5  10       13.07       13.62     34.48 o 
   8   5  10        0.16       -0.44     40.63 o 
   9   5  10        1.56       -4.61     94.88 o 
  -3   6  10        1.87       13.18     45.47 o 
  -2   6  10        0.33       -1.98     29.87 o 
  -1   6  10        5.17       22.40     31.41 o 
   0   6  10       53.12       56.23     30.31 o 
   1   6  10        0.19      -10.76     21.96 o 
   2   6  10       59.59       58.86     21.09 o 
   3   6  10       17.92       17.57     10.98 o 
   4   6  10        0.38        3.95     30.31 o 
   5   6  10       95.71      121.46     36.24 o 
   6   6  10        4.80        5.71     34.70 o 
   7   6  10        5.38        4.83     40.41 o 
   8   6  10        3.90       36.02     62.82 o 
   9   6  10       42.86       68.53     82.15 o 
  -3   7  10        6.15       42.39     67.21 o 
  -2   7  10       43.30       57.11     28.33 o 
  -1   7  10       76.38       85.00     37.12 o 
   0   7  10        7.89       12.96     27.89 o 
   1   7  10        1.43        9.88     31.19 o 
   2   7  10        3.37       -0.44     22.84 o 
   3   7  10       13.58       16.91     17.35 o 
   4   7  10        5.91       -8.57     35.58 o 
   5   7  10       19.84       18.45     36.02 o 
   6   7  10        6.18       -5.27     31.63 o 
   7   7  10       70.40       83.02     45.90 o 
   8   7  10        5.98       -5.71     65.01 o 
   9   7  10        2.61       45.69     85.66 o 
  -2   8  10        2.39       41.95     70.72 o 
  -1   8  10        0.12        9.22     36.24 o 
   0   8  10       36.21       34.26     31.63 o 
   1   8  10        1.37       16.69     36.90 o 
   2   8  10       17.61        9.88     30.97 o 
   3   8  10        6.00       20.43     22.84 o 
   4   8  10      127.28      131.56      9.66 o 
   5   8  10       26.07        9.88     36.68 o 
   6   8  10       25.07       26.58     47.66 o 
   7   8  10        0.22      -19.33     67.21 o 
   8   8  10        0.03      -25.26     90.93 o 
   9   8  10       21.83       30.53     84.34 o 
  -1   9  10        0.04       18.45     67.65 o 
   0   9  10        0.06        0.22     32.95 o 
   1   9  10        1.29       16.91     32.29 o 
   2   9  10        2.51        4.39     27.24 o 
   3   9  10       40.00       13.18     24.16 o 
   4   9  10       60.21       68.31     19.11 o 
   5   9  10       12.41       36.24     59.52 o 
   6   9  10        1.43       22.40     61.50 o 
   7   9  10        2.21       19.99     50.52 o 
   8   9  10        0.11       -8.13     66.33 o 
   0  10  10       21.11       50.96     61.94 o 
   1  10  10        0.98       -6.59     37.56 o 
   2  10  10       26.08       25.92     36.90 o 
   3  10  10       36.95       29.87     28.99 o 
   4  10  10        0.10        7.03     43.27 o 
   5  10  10       26.59        7.25     63.92 o 
   6  10  10       55.17       53.15     64.57 o 
   7  10  10       25.59       43.71     81.49 o 
   8  10  10        7.84      -76.00     82.58 o 
   2  11  10       53.75       65.01     36.24 o 
   3  11  10        0.47       -2.42     61.28 o 
   4  11  10       14.91       21.31     36.68 o 
   5  11  10       34.60       43.71     42.17 o 
   6  11  10       16.31        3.95     48.76 o 
   7  11  10       16.49      -16.47     70.94 o 
  -2  -6  11       20.56       -8.79    128.49 o 
  -1  -6  11        5.75        0.66     97.74 o 
  -3  -5  11        8.93       61.28     43.27 o 
  -2  -5  11       11.94       12.52     40.41 o 
  -1  -5  11        5.27       11.42     90.49 o 
   0  -5  11        3.13        5.71     98.18 o 
   1  -5  11        8.81       21.52     78.63 o 
   2  -5  11        1.20      -16.03     54.69 o 
   3  -5  11        9.27       32.07     87.64 o 
  -4  -4  11        3.89        6.59     54.03 o 
  -3  -4  11       26.36       19.99     35.36 o 
  -2  -4  11       18.26       24.60     36.90 o 
  -1  -4  11        0.00       17.57     29.87 o 
   0  -4  11       20.29       37.34     85.66 o 
   1  -4  11        4.48        3.95     37.34 o 
   2  -4  11       11.42        3.51     42.17 o 
   3  -4  11       11.83      -37.34     78.41 o 
   4  -4  11       17.23       34.48     54.47 o 
  -5  -3  11        7.02       15.59     40.19 o 
  -4  -3  11        9.15        3.51     44.15 o 
  -3  -3  11        3.42        7.47     34.70 o 
  -2  -3  11        1.85       10.10     32.07 o 
  -1  -3  11        9.10       15.59     24.16 o 
   0  -3  11       33.99       38.44     23.94 o 
   1  -3  11       30.86       53.59     25.70 o 
   2  -3  11        1.72       13.40     29.21 o 
   3  -3  11        6.22       11.20     32.73 o 
   4  -3  11       21.93       38.22     35.58 o 
   5  -3  11        8.39       -9.44     67.87 o 
  -5  -2  11        0.27        1.98     60.84 o 
  -4  -2  11        5.90       30.53     42.61 o 
  -3  -2  11        1.16       -6.81     35.80 o 
  -2  -2  11        0.40       10.54     39.54 o 
  -1  -2  11      150.74      192.18     34.48 o 
   0  -2  11        1.31        1.76     18.67 o 
   1  -2  11        2.01       -5.93     21.74 o 
   2  -2  11       31.32       31.41     17.57 o 
   3  -2  11       11.90       -2.42     28.55 o 
   4  -2  11       17.84        6.81     27.67 o 
   5  -2  11        1.43        1.10     32.95 o 
   6  -2  11        3.53       21.74     48.54 o 
  -5  -1  11        0.20       12.52     59.08 o 
  -4  -1  11        0.13      -20.87     38.22 o 
  -3  -1  11       16.82       47.66     36.02 o 
  -2  -1  11       22.54       13.84     26.36 o 
  -1  -1  11       24.52       22.40     23.28 o 
   0  -1  11       24.76       24.16     20.87 o 
   1  -1  11       12.13        5.05     24.38 o 
   2  -1  11       36.55       50.30     21.96 o 
   3  -1  11       51.31       43.05     19.11 o 
   4  -1  11       37.16       32.73     27.89 o 
   5  -1  11      125.36      113.33     39.10 o 
   6  -1  11       35.47       25.26     65.45 o 
  -5   0  11        4.73       -1.54     61.72 o 
  -4   0  11        4.29       25.26     45.47 o 
  -3   0  11        0.02       34.92     33.60 o 
  -2   0  11      100.17      107.84     24.38 o 
  -1   0  11       75.89       84.12     27.67 o 
   0   0  11        9.59       23.94     19.99 o 
   1   0  11        4.02        7.25     17.35 o 
   2   0  11        0.01        1.76     23.72 o 
   3   0  11        0.53      -10.76     20.21 o 
   4   0  11       29.90       45.90     20.87 o 
   5   0  11       21.12       31.63     24.60 o 
   6   0  11        0.02       26.36     74.02 o 
   7   0  11       33.86       33.17     76.43 o 
  -5   1  11        1.53       22.62     41.07 o 
  -4   1  11        0.01        1.76     45.69 o 
  -3   1  11       61.93       95.10     37.34 o 
  -2   1  11      121.65      133.32     33.82 o 
  -1   1  11        5.59       -4.17     21.31 o 
   0   1  11       10.14        2.20     19.77 o 
   1   1  11       33.93       24.38     18.23 o 
   2   1  11        8.29        4.17     22.62 o 
   3   1  11       51.81       44.81     21.09 o 
   4   1  11       17.24       -7.91     18.45 o 
   5   1  11        0.25      -12.08     20.43 o 
   6   1  11       13.69      -10.32     54.47 o 
   7   1  11       53.97       74.02     83.24 o 
  -4   2  11       13.23        9.66     38.66 o 
  -3   2  11        5.25       10.32     39.97 o 
  -2   2  11       32.48       24.82     31.19 o 
  -1   2  11      102.04       92.03     24.38 o 
   0   2  11      132.10      138.15     25.04 o 
   1   2  11      358.56      343.08     30.31 o 
   2   2  11       27.21       22.84     16.25 o 
   3   2  11       22.06       16.69     19.77 o 
   4   2  11       19.78       22.40     18.45 o 
   5   2  11       87.93       99.28     19.11 o 
   6   2  11        1.07       10.98     18.45 o 
   7   2  11        2.76        4.39     29.65 o 
   8   2  11        0.01       -6.81     91.59 o 
  -4   3  11       39.92      104.99     50.30 o 
  -3   3  11        3.90       17.57     37.34 o 
  -2   3  11        2.25        5.93     28.99 o 
  -1   3  11        0.92        5.05     23.28 o 
   0   3  11       17.31       22.18     19.11 o 
   1   3  11        0.70        5.05     15.81 o 
   2   3  11        3.77        5.93     12.74 o 
   3   3  11       42.03       39.54     21.74 o 
   4   3  11       19.10       16.03     16.91 o 
   5   3  11        6.84       13.62     37.12 o 
   6   3  11        8.77        2.86     28.33 o 
   7   3  11        5.49       12.30     31.85 o 
   8   3  11        7.98        6.15     56.23 o 
  -4   4  11        3.18       -2.64     47.00 o 
  -3   4  11       50.98       85.44     44.15 o 
  -2   4  11        0.58      -28.11     28.55 o 
  -1   4  11        0.55       -8.35     26.36 o 
   0   4  11        1.27        7.25     21.09 o 
   1   4  11        0.19        1.54     17.79 o 
   2   4  11        0.60       -1.10     14.28 o 
   3   4  11      118.47      118.82     18.67 o 
   4   4  11       11.87       24.16     41.51 o 
   5   4  11        0.31       13.40     42.39 o 
   6   4  11        0.00       -7.25     33.60 o 
   7   4  11        2.71        7.69     38.88 o 
   8   4  11       12.15       12.74     41.95 o 
  -3   5  11       36.60       40.19     44.37 o 
  -2   5  11        2.53       11.20     41.95 o 
  -1   5  11       16.45        9.44     27.24 o 
   0   5  11       11.56       25.70     30.53 o 
   1   5  11        0.09       -2.42     21.09 o 
   2   5  11        0.86        4.39     17.35 o 
   3   5  11      106.23      108.72     17.13 o 
   4   5  11        0.93       23.06     43.27 o 
   5   5  11       10.00       34.26     37.34 o 
   6   5  11        2.76        7.03     30.31 o 
   7   5  11       12.18       30.97     43.71 o 
   8   5  11        0.54       23.50     69.19 o 
  -2   6  11       12.78       13.40     34.48 o 
  -1   6  11       19.14       17.79     32.95 o 
   0   6  11       33.23       43.93     29.87 o 
   1   6  11        5.41       -1.32     24.38 o 
   2   6  11       35.95       36.24     19.55 o 
   3   6  11        4.14        3.73     12.08 o 
   4   6  11        0.77       -0.44     43.49 o 
   5   6  11        5.80        0.66     31.85 o 
   6   6  11        3.07        3.51     42.39 o 
   7   6  11        0.10        2.42     42.83 o 
   8   6  11        2.82       -8.13     78.63 o 
  -2   7  11        0.47       17.13     45.90 o 
  -1   7  11       12.11        9.44     35.80 o 
   0   7  11        0.05       -2.86     32.51 o 
   1   7  11       38.19       53.59     28.33 o 
   2   7  11        0.77       -6.81     22.62 o 
   3   7  11       11.34       16.91     16.47 o 
   4   7  11        3.12       26.80     55.13 o 
   5   7  11        2.62        9.22     46.12 o 
   6   7  11        0.94       -7.03     40.85 o 
   7   7  11        2.27      -10.10     55.79 o 
   8   7  11       21.42       36.90     68.97 o 
  -1   8  11        2.53      -18.45     66.77 o 
   0   8  11       12.69       18.23     32.95 o 
   1   8  11        3.21       11.20     31.85 o 
   2   8  11        1.79        7.69     27.89 o 
   3   8  11        0.45      -20.43     23.72 o 
   4   8  11       51.80       44.81     85.66 o 
   5   8  11       11.40       -0.44     59.96 o 
   6   8  11       25.80       68.75     57.11 o 
   7   8  11        1.79       25.92     62.16 o 
   8   8  11        0.46       -9.22     76.00 o 
   0   9  11        5.56      -45.47     56.45 o 
   1   9  11        0.01       -4.39     36.24 o 
   2   9  11        0.03        3.07     35.80 o 
   3   9  11        1.10        3.95     66.77 o 
   4   9  11        1.27       45.47     94.23 o 
   5   9  11       11.80       12.74     59.74 o 
   6   9  11       52.82       54.69     56.23 o 
   7   9  11        1.84       20.21     75.34 o 
   2  10  11        2.10       16.03     59.74 o 
   3  10  11        5.54       -8.35     77.09 o 
   4  10  11        0.57      -12.08     86.32 o 
   5  10  11        2.44       28.99     61.28 o 
   6  10  11       18.08       58.86     66.33 o 
   7  10  11        2.76        2.20     88.95 o 
  -2  -4  12        0.02        6.81     38.88 o 
  -1  -4  12        4.56       -7.69     70.72 o 
   0  -4  12        2.13       50.30     94.66 o 
   1  -4  12       16.67       -3.07     89.39 o 
  -3  -3  12        5.40      -17.13     41.95 o 
  -2  -3  12        1.01       -2.86     36.02 o 
  -1  -3  12        0.04       14.94     37.12 o 
   0  -3  12       39.62       47.88     96.64 o 
   1  -3  12        9.36       10.54     36.02 o 
   2  -3  12       12.84       21.74     40.63 o 
   3  -3  12        0.16       -7.25     54.47 o 
   4  -3  12       28.71       85.44     89.61 o 
  -3  -2  12        0.37       -2.20     34.92 o 
  -2  -2  12        0.07       13.18     40.41 o 
  -1  -2  12        0.00        5.27     28.99 o 
   0  -2  12       15.37       12.96     28.77 o 
   1  -2  12        1.49      -28.77     37.56 o 
   2  -2  12        4.05       27.24     34.92 o 
   3  -2  12       61.36       51.83     34.26 o 
   4  -2  12        0.13        2.86     76.43 o 
   5  -2  12       25.37       60.62     78.19 o 
  -3  -1  12        2.21       -4.39     36.46 o 
  -2  -1  12        8.84       19.99     37.56 o 
  -1  -1  12        1.61      -21.09     26.80 o 
   0  -1  12        2.39        3.95     22.40 o 
   1  -1  12       10.72        7.91     27.02 o 
   2  -1  12       33.35       39.97     30.53 o 
   3  -1  12        9.22       -0.66     29.43 o 
   4  -1  12       11.66       -3.07     32.29 o 
   5  -1  12        5.66       15.59     75.12 o 
  -4   0  12        1.45       -7.25     38.66 o 
  -3   0  12        5.65       23.72     29.21 o 
  -2   0  12       22.48       25.92     33.82 o 
  -1   0  12        8.88        7.03     26.58 o 
   0   0  12       10.13       19.77     25.48 o 
   1   0  12        6.81       -6.15     18.89 o 
   2   0  12       44.58       60.40     29.21 o 
   3   0  12       14.89       25.04     31.19 o 
   4   0  12        1.14        5.71     34.70 o 
   5   0  12        0.04       13.40     68.09 o 
   6   0  12       18.30       23.28     76.43 o 
  -3   1  12        0.05      -10.54     29.21 o 
  -2   1  12        2.45       -2.42     36.24 o 
  -1   1  12       15.80       24.82     25.48 o 
   0   1  12       97.41      104.99     26.36 o 
   1   1  12        5.28       12.96     20.43 o 
   2   1  12        4.20        8.57     25.92 o 
   3   1  12        7.24        7.69     26.80 o 
   4   1  12       19.75        5.71     27.02 o 
   5   1  12       17.32       24.38     54.69 o 
   6   1  12        2.81       -4.39     48.54 o 
  -3   2  12        6.84      -19.55     46.12 o 
  -2   2  12        2.50       32.51     35.36 o 
  -1   2  12       78.17       95.32     30.31 o 
   0   2  12       32.72       42.61     23.94 o 
   1   2  12       11.94       22.84     20.87 o 
   2   2  12        9.58        9.66     16.91 o 
   3   2  12       19.91       10.54     22.40 o 
   4   2  12       76.65       74.68     23.50 o 
   5   2  12       34.99       43.71     53.37 o 
   6   2  12        0.76      -14.50     63.48 o 
   7   2  12        0.02      -20.43     81.49 o 
  -3   3  12        0.29       10.32     35.36 o 
  -2   3  12       14.59       38.88     36.24 o 
  -1   3  12       15.31       31.19     30.09 o 
   0   3  12        7.40       11.20     23.94 o 
   1   3  12        4.72      -17.35     21.74 o 
   2   3  12        3.10       -1.32     18.23 o 
   3   3  12        1.82        0.44     23.28 o 
   4   3  12        0.66       -1.76     19.99 o 
   5   3  12        3.29        7.03     50.30 o 
   6   3  12        0.12       22.62     57.11 o 
   7   3  12        2.78       18.89     39.10 o 
  -3   4  12       20.43       41.73     38.22 o 
  -2   4  12        1.10      -29.87     34.48 o 
  -1   4  12        2.75        7.47     28.11 o 
   0   4  12       12.36        4.83     23.28 o 
   1   4  12       33.72       36.24     22.18 o 
   2   4  12       71.91       94.88     19.33 o 
   3   4  12       61.03       58.42     54.69 o 
   4   4  12       87.01       95.10     54.25 o 
   5   4  12        1.82       -6.15     46.34 o 
   6   4  12       35.86       46.56     62.38 o 
   7   4  12        8.05       23.94     49.42 o 
  -2   5  12        1.02       -2.42     43.05 o 
  -1   5  12        5.86       17.57     29.87 o 
   0   5  12        3.92        4.61     27.02 o 
   1   5  12       45.09       58.20     23.28 o 
   2   5  12       44.31       60.18     19.77 o 
   3   5  12       30.51       51.18     16.25 o 
   4   5  12        0.34       -9.66     60.18 o 
   5   5  12        6.05       28.77     66.33 o 
   6   5  12        4.96        4.39     42.61 o 
   7   5  12        1.47        3.73     63.48 o 
  -1   6  12        0.04        3.07     44.37 o 
   0   6  12       12.09        5.49     34.48 o 
   1   6  12        0.50       -7.69     26.14 o 
   2   6  12       13.76       10.98     23.50 o 
   3   6  12       33.01       38.66     72.48 o 
   4   6  12      106.29      126.95     47.00 o 
   5   6  12       39.38        0.44     56.01 o 
   6   6  12       10.38       19.33     70.07 o 
   7   6  12        4.43      -61.06     68.97 o 
  -1   7  12        2.76       44.15     54.47 o 
   0   7  12        2.04      -11.86     51.18 o 
   1   7  12       57.42       57.33     33.60 o 
   2   7  12       20.83       19.77     22.18 o 
   3   7  12       46.35       25.70     76.87 o 
   4   7  12       47.21       67.87     90.27 o 
   5   7  12        9.49        7.25     93.35 o 
   6   7  12        1.85       41.07     67.87 o 
   7   7  12        0.07       24.82     80.61 o 
   0   8  12        0.32        0.66     59.96 o 
   1   8  12       10.83       55.35     36.90 o 
   2   8  12        4.60       -4.83     60.40 o 
   3   8  12        3.70       -3.51     80.61 o 
   4   8  12       15.95       36.46     90.05 o 
   5   8  12       52.12       94.23    107.18 o 
   6   8  12        0.47       18.01     51.62 o 
   7   8  12        0.32       -7.03     54.47 o 
   2   9  12        7.69       -4.83     50.74 o 
   3   9  12        0.00        9.22     74.90 o 
   4   9  12       10.15        1.76     83.24 o 
   5   9  12        0.00      -22.84    101.25 o 
   6   9  12        0.10      -20.21     52.05 o 
  -1  -2  13        5.87      -13.84     38.88 o 
   0  -2  13        0.06       42.39     95.32 o 
   1  -2  13        1.55       30.53     66.99 o 
   2  -2  13        0.03       -1.54     91.81 o 
   3  -2  13       24.54       30.75     89.61 o 
  -2  -1  13       12.93       10.76     45.90 o 
  -1  -1  13        0.00       11.42     41.73 o 
   0  -1  13        0.17       16.25     27.67 o 
   1  -1  13        8.94       20.43     41.95 o 
   2  -1  13        0.94      -13.40     38.88 o 
   3  -1  13        3.00       16.91     62.82 o 
   4  -1  13        7.52        7.03     70.07 o 
  -2   0  13       12.65       23.28     41.95 o 
  -1   0  13       12.00       22.40     37.78 o 
   0   0  13        0.23        4.61     25.48 o 
   1   0  13        0.00       10.32     26.58 o 
   2   0  13        3.49       -1.54     34.48 o 
   3   0  13        0.10      -12.08     58.64 o 
   4   0  13        0.16       14.50     62.60 o 
   5   0  13        0.29       23.28     76.43 o 
  -2   1  13        0.31       -4.39     39.32 o 
  -1   1  13        1.93       -1.76     31.63 o 
   0   1  13       17.63       33.39     28.11 o 
   1   1  13        0.20       -7.47     21.31 o 
   2   1  13        0.63       20.65     32.29 o 
   3   1  13        3.43       21.52     72.48 o 
   4   1  13       13.97       36.24     52.93 o 
   5   1  13       33.07       64.35     77.97 o 
  -2   2  13        0.27      -23.06     41.29 o 
  -1   2  13        7.10       28.33     30.97 o 
   0   2  13        3.06       -1.54     25.92 o 
   1   2  13        9.60        7.69     22.62 o 
   2   2  13        1.84        2.64     18.67 o 
   3   2  13       17.83       34.92     74.24 o 
   4   2  13        7.79       17.57     74.24 o 
   5   2  13        5.13       -5.71     77.75 o 
   6   2  13       29.53       64.79     66.55 o 
  -1   3  13        0.31       -5.27     37.56 o 
   0   3  13        1.22       -5.05     30.97 o 
   1   3  13        0.04        6.37     22.84 o 
   2   3  13        1.47        1.76     20.87 o 
   3   3  13        5.52       -0.44     55.35 o 
   4   3  13        2.92        4.39     79.51 o 
   5   3  13        1.36      -12.74     83.90 o 
   6   3  13        6.72       40.85     92.47 o 
  -1   4  13       19.11       76.21     40.63 o 
   0   4  13        0.10        5.27     27.89 o 
   1   4  13       16.57       31.41     34.92 o 
   2   4  13        0.79       18.89     25.92 o 
   3   4  13        0.32       23.06     59.74 o 
   4   4  13       18.49       17.13     62.82 o 
   5   4  13        2.71      -28.99     81.71 o 
   6   4  13        0.92       11.42     95.10 o 
  -1   5  13       12.54       34.48     44.59 o 
   0   5  13        2.10        1.54     31.63 o 
   1   5  13       10.58       14.06     26.14 o 
   2   5  13       28.92       27.67     78.19 o 
   3   5  13       34.86       21.96     80.83 o 
   4   5  13        5.54       -2.42     65.89 o 
   5   5  13        4.17      -21.09    101.69 o 
   6   5  13        0.01      -18.67    101.25 o 
   0   6  13        7.76       37.78     57.11 o 
   1   6  13        0.24      -16.91     33.82 o 
   2   6  13       37.97       45.25     64.13 o 
   3   6  13        1.80       -9.88     79.29 o 
   4   6  13       36.81       38.44     63.70 o 
   5   6  13       16.40       39.54    103.01 o 
   6   6  13        2.74       -7.47    114.65 o 
   2   7  13       13.67        9.44     72.26 o 
   3   7  13        0.06      -17.13     50.08 o 
   4   7  13        3.16      -15.16     90.71 o 
   5   7  13        8.16       31.85     70.07 o 
   6   7  13        0.42       54.25    101.47 o 
   3   8  13        0.60      -32.73     82.36 o 
   4   8  13       10.80       -9.01     86.98 o 
   5   8  13        2.11      -37.78     92.25 o 
   1   1  14        4.07        4.17     31.63 o 
   2   1  14       15.43       -3.51     84.56 o 
   1   2  14        0.81       -6.59     30.09 o 
   2   2  14       14.55       76.43     94.44 o 
   3   2  14        0.00       36.02     87.42 o 
   1   3  14        3.17       15.81     62.82 o 
   2   3  14        0.00       16.69     78.63 o 
   3   3  14        1.19       35.14     93.35 o 
   4   3  14        3.14      -27.67     59.96 o 
   1   4  14        4.48      -12.52     76.00 o 
   2   4  14        0.30       -2.42     64.35 o 
   3   4  14       17.35       75.12    100.16 o 
   4   4  14        0.51      -22.18     61.94 o 
   2   5  14        3.76        8.13     70.07 o 
   3   5  14       10.65       -0.44     73.14 o 
                                                 
